# Supplementary material for: 3-Methyl-1,4-diphenyl-1H-pyrazolo­[3,4-b]quinoline
Source: Acta Crystallogr Sect E Struct Rep Online. 2010 Oct 31;66(Pt 11):o3009. doi: 10.1107/S1600536810042935 (PMC3009067; doi:10.1107/S1600536810042935)
Supplement: Supplementary file 1 [file e-66-o3009-sup1.cif]

##############################################################################
###                                                                        ###
###        Electronic paper (Acta Crystallographica Section E)             ###
###                                                                        ###
##############################################################################
#                                                                            #
# This CIF contains the data in a paper accepted for publication in Acta     #
# Crystallographica Section E. It conforms to the requirements of Notes      #
# for Authors for Section E, and has been peer reviewed under the auspices   #
# of the IUCr Commission on Journals.                                        #
#                                                                            #
# Full details of the Crystallographic Information File format               #
# are given in the paper "The Crystallographic Information File (CIF):       #
# a New Standard Archive File for Crystallography" by S. R. Hall, F. H.      #
# Allen and I. D. Brown [Acta Cryst. (1991), A47, 655-685].                  #
#                                                                            #
# The current version of the core CIF dictionary is obtainable from          #
# ftp://ftp.iucr.org/pub/cif_core.dic. The current version number is 2.4.    #
#                                                                            #
# Software is freely available for graphical display of the structure(s) in  #
# this CIF.  For information consult the CIF home page http://www.iucr.org/  #
# cif/home.html                                                              #
#                                                                            #
# This file may be used for bona fide research purposes within the           #
# scientific community so long as proper attribution is given to the journal # 
# article from which it was obtained.                                        #
#                                                                            #
##############################################################################
                                             
data_global
_audit_creation_method     'form.cif (version 2.0)'
_journal_data_validation_number     ?
_journal_date_recd_electronic     2010-09-30
_journal_date_accepted     2010-10-21
_journal_name_full     'Acta Crystallographica, Section E'
_journal_year     2010
_journal_volume     66
_journal_issue     11
_journal_page_first     o3009
_journal_page_last     o3009
_journal_paper_category     QO
_journal_coeditor_code     GK2306
_publ_contact_author_name     'Dr. Pawel Szlachcic'
_publ_contact_author_address
; ul. Balicka 122, 30-149 Krakow, Poland
;
_publ_contact_author_email     'pszlachcic@ar.krakow.pl'
_publ_contact_author_fax     '+48 12 662 40 54'
_publ_contact_author_phone     '+48 12 662 40 54'
_publ_section_title
;
3-Methyl-1,4-diphenyl-1<i>H</i>-pyrazolo[3,4-<i>b</i>]quinoline
;
loop_
    _publ_author_name
    _publ_author_footnote
    _publ_author_address
    'Pawe\/l Szlachcic' ?
;
Department of Chemistry and Physics, Agricultural University,
30-149 Krak\'ow, Poland
;
    'Andrzej Danel' ?
;
Department of Chemistry and Physics, Agricultural University,
30-149 Krak\'ow, Poland
;
    'Katarzyna Stadnicka' ?
;
Faculty of Chemistry, Jagiellonian University, 30-060 Krak\'ow, Poland
;
data_I
_chemical_name_systematic
;
3-Methyl-1,4-diphenyl-1<i>H</i>-pyrazolo[3,4-<i>b</i>]quinoline
;
_chemical_name_common     ?
_chemical_formula_moiety     'C23 H17 N3'
_chemical_formula_sum     'C23 H17 N3'
_chemical_formula_structural     ?
_chemical_formula_analytical     ?
_chemical_formula_iupac     'C23 H17 N3'
_chemical_formula_weight     335.40
_chemical_melting_point     ?
_chemical_melting_point_gt     438
_chemical_melting_point_lt     440
_symmetry_cell_setting     triclinic
_symmetry_space_group_name_H-M     'P -1'
_symmetry_space_group_name_Hall     '-P 1'
loop_
    _symmetry_equiv_pos_as_xyz
    'x, y, z'
    '-x, -y, -z'
_cell_length_a     9.2120(4)
_cell_length_b     9.9377(5)
_cell_length_c     10.3440(4)
_cell_angle_alpha     92.278(2)
_cell_angle_beta     113.376(2)
_cell_angle_gamma     90.152(2)
_cell_volume     868.37(7)
_cell_formula_units_Z     2
_cell_measurement_reflns_used     2458
_cell_measurement_theta_min     0.998
_cell_measurement_theta_max     30.034
_cell_measurement_temperature     293(2)
_cell_measurement_pressure     98.6
_exptl_crystal_description     plate
_exptl_crystal_colour     'green--yellow'
_exptl_crystal_size_max     0.50
_exptl_crystal_size_mid     0.42
_exptl_crystal_size_min     0.15
_exptl_crystal_density_diffrn     1.283
_exptl_crystal_density_meas     ?
_exptl_crystal_density_method     'not measured'
_exptl_crystal_F_000     352
_exptl_absorpt_coefficient_mu     0.077
_exptl_absorpt_correction_type     multi-scan
_exptl_absorpt_process_details
                               '(DENZO and SCALEPACK; Otwinowski & Minor, 1997)'
_exptl_absorpt_correction_T_min     0.9626
_exptl_absorpt_correction_T_max     0.9886
_exptl_special_details
;
;
_diffrn_ambient_temperature     293(2)
_diffrn_radiation_type     MoK\a
_diffrn_radiation_wavelength     0.71073
_diffrn_radiation_source     'fine-focus sealed tube'
_diffrn_radiation_monochromator     'horizontally mounted graphite crystal'
_diffrn_measurement_device_type     'Nonius KappaCCD'
_diffrn_measurement_device     '95mm CCD camera on \k-goniostat'
_diffrn_measurement_method     '\f and \o scans to fill Ewald sphere'
_diffrn_detector_area_resol_mean     9
_diffrn_reflns_number     6556
_diffrn_reflns_av_R_equivalents     0.0198
_diffrn_reflns_av_sigmaI/netI     0.0521
_diffrn_reflns_theta_min     2.90
_diffrn_reflns_theta_max     29.97
_diffrn_reflns_theta_full     29.97
_diffrn_measured_fraction_theta_max     0.986
_diffrn_measured_fraction_theta_full     0.986
_diffrn_reflns_limit_h_min     -12
_diffrn_reflns_limit_h_max     11
_diffrn_reflns_limit_k_min     -13
_diffrn_reflns_limit_k_max     7
_diffrn_reflns_limit_l_min     -14
_diffrn_reflns_limit_l_max     13
_diffrn_reflns_reduction_process     ?
_refine_special_details
;
;
_reflns_number_total     4964
_reflns_number_gt     3285
_reflns_threshold_expression     I>2sigma(I)
_refine_ls_structure_factor_coef     Fsqd
_refine_ls_matrix_type     full
_refine_ls_R_factor_all     0.0906
_refine_ls_R_factor_gt     0.0533
_refine_ls_wR_factor_all     0.1389
_refine_ls_wR_factor_gt     0.1192
_refine_ls_wR_factor_ref     0.1389
_refine_ls_goodness_of_fit_all     1.016
_refine_ls_goodness_of_fit_ref     1.016
_refine_ls_restrained_S_all     1.016
_refine_ls_restrained_S_obs     ?
_refine_ls_number_reflns     4964
_refine_ls_number_parameters     236
_refine_ls_number_restraints     0
_refine_ls_number_constraints     0
_refine_ls_hydrogen_treatment     constr
_refine_ls_weighting_scheme     calc
_refine_ls_weighting_details
              'w=1/[\s^2^(Fo^2^)+(0.0540P)^2^+0.1697P] where P=(Fo^2^+2Fc^2^)/3'
_atom_sites_solution_hydrogens     geom
_atom_sites_solution_primary     direct
_atom_sites_solution_secondary     difmap
_refine_ls_shift/su_max     0.000
_refine_ls_shift/su_mean     0.000
_refine_diff_density_max     0.236
_refine_diff_density_min     -0.173
_refine_ls_extinction_method     none
_refine_ls_extinction_coef     ?
loop_
    _atom_type_symbol
    _atom_type_description
    _atom_type_scat_dispersion_real
    _atom_type_scat_dispersion_imag
    _atom_type_scat_source
    'C' 'C' 0.0033 0.0016
                         'International Tables Vol C Tables 4.2.6.8 and 6.1.1.4'
    'H' 'H' 0.0000 0.0000
                         'International Tables Vol C Tables 4.2.6.8 and 6.1.1.4'
    'N' 'N' 0.0061 0.0033
                         'International Tables Vol C Tables 4.2.6.8 and 6.1.1.4'
_computing_data_collection     'COLLECT (Nonius, 1998)'
_computing_cell_refinement     'SCALEPACK (Otwinowski & Minor, 1997)'
_computing_data_reduction     'DENZO and SCALEPACK (Otwinowski & Minor, 1997)'
_computing_structure_solution     'SIR92 (Altomare <i>et al.</i>, 1994)'
_computing_structure_refinement     'SHELXL97 (Sheldrick, 2008)'
_computing_molecular_graphics     'ORTEP-3 (Farrugia, 1997)'
_computing_publication_material     'SHELXL97 (Sheldrick, 2008)'
loop_
    _atom_site_type_symbol
    _atom_site_label
    _atom_site_fract_x
    _atom_site_fract_y
    _atom_site_fract_z
    _atom_site_U_iso_or_equiv
    _atom_site_adp_type
    _atom_site_calc_flag
    _atom_site_refinement_flags
    _atom_site_occupancy
    _atom_site_disorder_assembly
    _atom_site_disorder_group
    N N1 0.34388(14) 0.18687(11) 0.08010(12) 0.0397(3) Uani d . 1 . .
    N N2 0.28625(15) 0.11194(12) -0.04633(13) 0.0438(3) Uani d . 1 . .
    C C3 0.37588(17) 0.13841(14) -0.11453(15) 0.0416(3) Uani d . 1 . .
    C C3A 0.49700(16) 0.23706(13) -0.03567(14) 0.0351(3) Uani d . 1 . .
    C C4 0.61386(15) 0.31001(13) -0.05685(14) 0.0344(3) Uani d . 1 . .
    C C4A 0.70159(15) 0.40697(13) 0.05158(14) 0.0345(3) Uani d . 1 . .
    C C5 0.82339(17) 0.49062(14) 0.04416(15) 0.0418(3) Uani d . 1 . .
    H H5 0.8450 0.4851 -0.0364 0.050 Uiso calc R 1 . .
    C C6 0.90904(18) 0.57853(16) 0.15214(17) 0.0478(4) Uani d . 1 . .
    H H6 0.9870 0.6330 0.1441 0.057 Uiso calc R 1 . .
    C C7 0.88014(19) 0.58731(16) 0.27575(17) 0.0514(4) Uani d . 1 . .
    H H7 0.9402 0.6466 0.3497 0.062 Uiso calc R 1 . .
    C C8 0.76495(18) 0.50976(15) 0.28780(16) 0.0464(4) Uani d . 1 . .
    H H8 0.7476 0.5163 0.3704 0.056 Uiso calc R 1 . .
    C C8A 0.67061(15) 0.41895(13) 0.17655(14) 0.0356(3) Uani d . 1 . .
    N N9 0.55506(13) 0.34765(11) 0.19637(12) 0.0381(3) Uani d . 1 . .
    C C9A 0.47232(15) 0.26467(13) 0.08992(14) 0.0343(3) Uani d . 1 . .
    C C11 0.25132(16) 0.19574(13) 0.16186(14) 0.0378(3) Uani d . 1 . .
    C C12 0.31890(19) 0.24076(15) 0.30166(16) 0.0487(4) Uani d . 1 . .
    H H12 0.4260 0.2639 0.3436 0.058 Uiso calc R 1 . .
    C C13 0.2259(2) 0.25117(17) 0.37876(19) 0.0579(4) Uani d . 1 . .
    H H13 0.2706 0.2831 0.4723 0.069 Uiso calc R 1 . .
    C C14 0.0681(2) 0.21477(17) 0.3187(2) 0.0591(4) Uani d . 1 . .
    H H14 0.0064 0.2220 0.3712 0.071 Uiso calc R 1 . .
    C C15 0.00234(19) 0.16761(17) 0.18044(19) 0.0553(4) Uani d . 1 . .
    H H15 -0.1038 0.1413 0.1401 0.066 Uiso calc R 1 . .
    C C16 0.09222(17) 0.15891(15) 0.10080(17) 0.0455(3) Uani d . 1 . .
    H H16 0.0464 0.1285 0.0068 0.055 Uiso calc R 1 . .
    C C31 0.3400(2) 0.06994(18) -0.25516(17) 0.0578(4) Uani d . 1 . .
    H H31A 0.4209 0.0063 -0.2477 0.087 Uiso calc R 1 . .
    H H31B 0.3365 0.1358 -0.3217 0.087 Uiso calc R 1 . .
    H H31C 0.2395 0.0237 -0.2866 0.087 Uiso calc R 1 . .
    C C41 0.64981(16) 0.28577(13) -0.18381(14) 0.0357(3) Uani d . 1 . .
    C C42 0.70864(19) 0.16239(15) -0.20626(16) 0.0462(4) Uani d . 1 . .
    H H42 0.7243 0.0953 -0.1421 0.055 Uiso calc R 1 . .
    C C43 0.7441(2) 0.13829(17) -0.32315(18) 0.0540(4) Uani d . 1 . .
    H H43 0.7836 0.0555 -0.3371 0.065 Uiso calc R 1 . .
    C C44 0.72084(19) 0.23688(18) -0.41857(17) 0.0524(4) Uani d . 1 . .
    H H44 0.7443 0.2207 -0.4973 0.063 Uiso calc R 1 . .
    C C45 0.66269(18) 0.35998(17) -0.39743(16) 0.0491(4) Uani d . 1 . .
    H H45 0.6468 0.4265 -0.4622 0.059 Uiso calc R 1 . .
    C C46 0.62795(17) 0.38491(14) -0.28066(15) 0.0417(3) Uani d . 1 . .
    H H46 0.5898 0.4684 -0.2667 0.050 Uiso calc R 1 . .
loop_
    _atom_site_aniso_label
    _atom_site_aniso_U_11
    _atom_site_aniso_U_22
    _atom_site_aniso_U_33
    _atom_site_aniso_U_12
    _atom_site_aniso_U_13
    _atom_site_aniso_U_23
    N1 0.0428(6) 0.0404(6) 0.0370(6) -0.0120(5) 0.0179(5) -0.0042(5)
    N2 0.0489(7) 0.0417(6) 0.0396(6) -0.0131(5) 0.0172(5) -0.0058(5)
    C3 0.0461(8) 0.0386(7) 0.0390(7) -0.0073(6) 0.0164(6) -0.0017(6)
    C3A 0.0399(7) 0.0325(6) 0.0335(6) -0.0019(5) 0.0153(6) 0.0008(5)
    C4 0.0363(7) 0.0329(6) 0.0353(7) 0.0014(5) 0.0156(6) 0.0018(5)
    C4A 0.0342(7) 0.0335(6) 0.0375(7) -0.0004(5) 0.0162(6) -0.0003(5)
    C5 0.0409(8) 0.0449(8) 0.0444(8) -0.0061(6) 0.0223(6) -0.0029(6)
    C6 0.0417(8) 0.0495(8) 0.0561(9) -0.0134(6) 0.0243(7) -0.0065(7)
    C7 0.0485(9) 0.0547(9) 0.0517(9) -0.0176(7) 0.0225(7) -0.0156(7)
    C8 0.0461(8) 0.0537(8) 0.0429(8) -0.0131(7) 0.0230(7) -0.0122(7)
    C8A 0.0351(7) 0.0359(6) 0.0372(7) -0.0031(5) 0.0160(6) -0.0012(5)
    N9 0.0389(6) 0.0401(6) 0.0370(6) -0.0073(5) 0.0173(5) -0.0032(5)
    C9A 0.0359(7) 0.0331(6) 0.0352(6) -0.0033(5) 0.0155(5) 0.0018(5)
    C11 0.0420(7) 0.0326(6) 0.0419(7) -0.0047(5) 0.0198(6) 0.0043(6)
    C12 0.0521(9) 0.0529(9) 0.0428(8) -0.0151(7) 0.0210(7) -0.0023(7)
    C13 0.0749(12) 0.0548(9) 0.0531(10) -0.0144(8) 0.0360(9) -0.0073(8)
    C14 0.0658(11) 0.0563(10) 0.0722(12) 0.0003(8) 0.0455(10) 0.0011(9)
    C15 0.0425(9) 0.0590(10) 0.0689(11) -0.0006(7) 0.0265(8) 0.0083(9)
    C16 0.0411(8) 0.0467(8) 0.0467(8) -0.0052(6) 0.0151(7) 0.0040(7)
    C31 0.0659(11) 0.0612(10) 0.0460(9) -0.0213(8) 0.0237(8) -0.0155(8)
    C41 0.0369(7) 0.0365(7) 0.0355(7) -0.0032(5) 0.0167(6) -0.0012(6)
    C42 0.0563(9) 0.0398(7) 0.0454(8) 0.0040(6) 0.0235(7) 0.0007(6)
    C43 0.0632(10) 0.0498(9) 0.0546(10) 0.0061(8) 0.0301(8) -0.0069(8)
    C44 0.0532(9) 0.0675(10) 0.0417(8) -0.0034(8) 0.0256(7) -0.0085(8)
    C45 0.0523(9) 0.0582(9) 0.0403(8) -0.0035(7) 0.0218(7) 0.0067(7)
    C46 0.0453(8) 0.0412(7) 0.0421(8) 0.0010(6) 0.0212(6) 0.0029(6)
_geom_special_details
;
All e.s.d.'s (except the e.s.d. in the dihedral angle between two l.s. planes)
are estimated using the full covariance matrix. The cell e.s.d.'s are taken
into account individually in the estimation of e.s.d.'s in distances, angles
and torsion angles; correlations between e.s.d.'s in cell parameters are only
used when they are defined by crystal symmetry. An approximate (isotropic)
treatment of cell e.s.d.'s is used for estimating e.s.d.'s involving l.s.
planes.
;
loop_
    _geom_bond_atom_site_label_1
    _geom_bond_atom_site_label_2
    _geom_bond_site_symmetry_2
    _geom_bond_distance
    _geom_bond_publ_flag
    N1 C9A . 1.3790(16) ?
    N1 N2 . 1.3842(16) ?
    N1 C11 . 1.4201(17) ?
    N2 C3 . 1.3132(18) ?
    C3 C3A . 1.4422(19) ?
    C3 C31 . 1.492(2) ?
    C3A C4 . 1.3885(18) ?
    C3A C9A . 1.4217(18) ?
    C4 C4A . 1.4249(18) ?
    C4 C41 . 1.4876(18) ?
    C4A C5 . 1.4228(18) ?
    C4A C8A . 1.4308(18) ?
    C5 C6 . 1.361(2) ?
    C5 H5 . 0.9300 ?
    C6 C7 . 1.405(2) ?
    C6 H6 . 0.9300 ?
    C7 C8 . 1.358(2) ?
    C7 H7 . 0.9300 ?
    C8 C8A . 1.4190(19) ?
    C8 H8 . 0.9300 ?
    C8A N9 . 1.3631(16) ?
    N9 C9A . 1.3160(17) ?
    C11 C12 . 1.383(2) ?
    C11 C16 . 1.3875(19) ?
    C12 C13 . 1.385(2) ?
    C12 H12 . 0.9300 ?
    C13 C14 . 1.376(3) ?
    C13 H13 . 0.9300 ?
    C14 C15 . 1.374(3) ?
    C14 H14 . 0.9300 ?
    C15 C16 . 1.381(2) ?
    C15 H15 . 0.9300 ?
    C16 H16 . 0.9300 ?
    C31 H31A . 0.9600 ?
    C31 H31B . 0.9600 ?
    C31 H31C . 0.9600 ?
    C41 C42 . 1.3898(19) ?
    C41 C46 . 1.3907(19) ?
    C42 C43 . 1.384(2) ?
    C42 H42 . 0.9300 ?
    C43 C44 . 1.375(2) ?
    C43 H43 . 0.9300 ?
    C44 C45 . 1.381(2) ?
    C44 H44 . 0.9300 ?
    C45 C46 . 1.381(2) ?
    C45 H45 . 0.9300 ?
    C46 H46 . 0.9300 ?
loop_
    _geom_angle_atom_site_label_1
    _geom_angle_atom_site_label_2
    _geom_angle_atom_site_label_3
    _geom_angle_site_symmetry_1
    _geom_angle_site_symmetry_3
    _geom_angle
    _geom_angle_publ_flag
    C9A N1 N2 . . 110.06(11) ?
    C9A N1 C11 . . 129.37(11) ?
    N2 N1 C11 . . 119.07(11) ?
    C3 N2 N1 . . 108.04(11) ?
    N2 C3 C3A . . 110.55(12) ?
    N2 C3 C31 . . 119.20(13) ?
    C3A C3 C31 . . 130.23(13) ?
    C4 C3A C9A . . 118.45(12) ?
    C4 C3A C3 . . 136.89(13) ?
    C9A C3A C3 . . 104.51(11) ?
    C3A C4 C4A . . 116.60(12) ?
    C3A C4 C41 . . 122.02(12) ?
    C4A C4 C41 . . 121.36(11) ?
    C5 C4A C4 . . 123.14(12) ?
    C5 C4A C8A . . 117.71(12) ?
    C4 C4A C8A . . 119.12(11) ?
    C6 C5 C4A . . 121.57(13) ?
    C6 C5 H5 . . 119.2 ?
    C4A C5 H5 . . 119.2 ?
    C5 C6 C7 . . 120.27(13) ?
    C5 C6 H6 . . 119.9 ?
    C7 C6 H6 . . 119.9 ?
    C8 C7 C6 . . 120.36(14) ?
    C8 C7 H7 . . 119.8 ?
    C6 C7 H7 . . 119.8 ?
    C7 C8 C8A . . 121.18(14) ?
    C7 C8 H8 . . 119.4 ?
    C8A C8 H8 . . 119.4 ?
    N9 C8A C8 . . 117.20(12) ?
    N9 C8A C4A . . 123.94(12) ?
    C8 C8A C4A . . 118.86(12) ?
    C9A N9 C8A . . 114.32(11) ?
    N9 C9A N1 . . 125.83(12) ?
    N9 C9A C3A . . 127.35(12) ?
    N1 C9A C3A . . 106.81(11) ?
    C12 C11 C16 . . 119.95(13) ?
    C12 C11 N1 . . 120.37(13) ?
    C16 C11 N1 . . 119.67(13) ?
    C11 C12 C13 . . 119.46(15) ?
    C11 C12 H12 . . 120.3 ?
    C13 C12 H12 . . 120.3 ?
    C14 C13 C12 . . 120.78(16) ?
    C14 C13 H13 . . 119.6 ?
    C12 C13 H13 . . 119.6 ?
    C15 C14 C13 . . 119.47(15) ?
    C15 C14 H14 . . 120.3 ?
    C13 C14 H14 . . 120.3 ?
    C14 C15 C16 . . 120.71(16) ?
    C14 C15 H15 . . 119.6 ?
    C16 C15 H15 . . 119.6 ?
    C15 C16 C11 . . 119.61(15) ?
    C15 C16 H16 . . 120.2 ?
    C11 C16 H16 . . 120.2 ?
    C3 C31 H31A . . 109.5 ?
    C3 C31 H31B . . 109.5 ?
    H31A C31 H31B . . 109.5 ?
    C3 C31 H31C . . 109.5 ?
    H31A C31 H31C . . 109.5 ?
    H31B C31 H31C . . 109.5 ?
    C42 C41 C46 . . 118.74(12) ?
    C42 C41 C4 . . 119.81(12) ?
    C46 C41 C4 . . 121.45(12) ?
    C43 C42 C41 . . 120.68(14) ?
    C43 C42 H42 . . 119.7 ?
    C41 C42 H42 . . 119.7 ?
    C44 C43 C42 . . 119.96(14) ?
    C44 C43 H43 . . 120.0 ?
    C42 C43 H43 . . 120.0 ?
    C43 C44 C45 . . 119.95(14) ?
    C43 C44 H44 . . 120.0 ?
    C45 C44 H44 . . 120.0 ?
    C46 C45 C44 . . 120.36(14) ?
    C46 C45 H45 . . 119.8 ?
    C44 C45 H45 . . 119.8 ?
    C45 C46 C41 . . 120.30(13) ?
    C45 C46 H46 . . 119.9 ?
    C41 C46 H46 . . 119.9 ?
loop_
    _geom_torsion_atom_site_label_1
    _geom_torsion_atom_site_label_2
    _geom_torsion_atom_site_label_3
    _geom_torsion_atom_site_label_4
    _geom_torsion_site_symmetry_1
    _geom_torsion_site_symmetry_2
    _geom_torsion_site_symmetry_3
    _geom_torsion_site_symmetry_4
    _geom_torsion
    _geom_torsion_publ_flag
    C9A N1 N2 C3 . . . . 1.12(16) ?
    C11 N1 N2 C3 . . . . 168.47(12) ?
    N1 N2 C3 C3A . . . . -1.54(16) ?
    N1 N2 C3 C31 . . . . 179.75(13) ?
    N2 C3 C3A C4 . . . . -173.86(15) ?
    C31 C3 C3A C4 . . . . 4.7(3) ?
    N2 C3 C3A C9A . . . . 1.37(16) ?
    C31 C3 C3A C9A . . . . 179.90(16) ?
    C9A C3A C4 C4A . . . . 0.62(18) ?
    C3 C3A C4 C4A . . . . 175.37(15) ?
    C9A C3A C4 C41 . . . . 178.75(12) ?
    C3 C3A C4 C41 . . . . -6.5(2) ?
    C3A C4 C4A C5 . . . . -179.09(13) ?
    C41 C4 C4A C5 . . . . 2.8(2) ?
    C3A C4 C4A C8A . . . . 3.01(18) ?
    C41 C4 C4A C8A . . . . -175.13(12) ?
    C4 C4A C5 C6 . . . . -177.40(14) ?
    C8A C4A C5 C6 . . . . 0.5(2) ?
    C4A C5 C6 C7 . . . . 0.9(2) ?
    C5 C6 C7 C8 . . . . -1.0(3) ?
    C6 C7 C8 C8A . . . . -0.4(3) ?
    C7 C8 C8A N9 . . . . -178.35(14) ?
    C7 C8 C8A C4A . . . . 1.8(2) ?
    C5 C4A C8A N9 . . . . 178.31(13) ?
    C4 C4A C8A N9 . . . . -3.7(2) ?
    C5 C4A C8A C8 . . . . -1.87(19) ?
    C4 C4A C8A C8 . . . . 176.15(13) ?
    C8 C8A N9 C9A . . . . -179.62(13) ?
    C4A C8A N9 C9A . . . . 0.20(19) ?
    C8A N9 C9A N1 . . . . -176.24(12) ?
    C8A N9 C9A C3A . . . . 4.0(2) ?
    N2 N1 C9A N9 . . . . 179.99(13) ?
    C11 N1 C9A N9 . . . . 14.3(2) ?
    N2 N1 C9A C3A . . . . -0.24(15) ?
    C11 N1 C9A C3A . . . . -165.91(13) ?
    C4 C3A C9A N9 . . . . -4.6(2) ?
    C3 C3A C9A N9 . . . . 179.13(13) ?
    C4 C3A C9A N1 . . . . 175.65(12) ?
    C3 C3A C9A N1 . . . . -0.64(14) ?
    C9A N1 C11 C12 . . . . -31.2(2) ?
    N2 N1 C11 C12 . . . . 164.26(12) ?
    C9A N1 C11 C16 . . . . 148.85(14) ?
    N2 N1 C11 C16 . . . . -15.73(19) ?
    C16 C11 C12 C13 . . . . -1.3(2) ?
    N1 C11 C12 C13 . . . . 178.74(13) ?
    C11 C12 C13 C14 . . . . 1.3(3) ?
    C12 C13 C14 C15 . . . . 0.0(3) ?
    C13 C14 C15 C16 . . . . -1.3(3) ?
    C14 C15 C16 C11 . . . . 1.3(2) ?
    C12 C11 C16 C15 . . . . 0.0(2) ?
    N1 C11 C16 C15 . . . . -179.99(13) ?
    C3A C4 C41 C42 . . . . -64.18(18) ?
    C4A C4 C41 C42 . . . . 113.86(15) ?
    C3A C4 C41 C46 . . . . 116.72(15) ?
    C4A C4 C41 C46 . . . . -65.24(18) ?
    C46 C41 C42 C43 . . . . -0.3(2) ?
    C4 C41 C42 C43 . . . . -179.45(14) ?
    C41 C42 C43 C44 . . . . -0.1(2) ?
    C42 C43 C44 C45 . . . . 0.2(3) ?
    C43 C44 C45 C46 . . . . 0.1(2) ?
    C44 C45 C46 C41 . . . . -0.6(2) ?
    C42 C41 C46 C45 . . . . 0.7(2) ?
    C4 C41 C46 C45 . . . . 179.80(13) ?
loop_
    _geom_hbond_atom_site_label_D
    _geom_hbond_atom_site_label_H
    _geom_hbond_atom_site_label_A
    _geom_hbond_site_symmetry_A
    _geom_hbond_distance_DH
    _geom_hbond_distance_HA
    _geom_hbond_distance_DA
    _geom_hbond_angle_DHA
    _geom_hbond_publ_flag
    C12 H12 N9 . 0.93 2.44 3.0012(18) 119 ?
    C46 H46 N9 2_665 0.93 2.52 3.4164(18) 163 y
    C16 H16 N2 . 0.93 2.48 2.799(2) 100 ?
