# Supplementary material for: 3-Methyl-1,4-diphenyl-1H-pyrazolo­[3,4-b]quinoline
Source: Acta Crystallogr Sect E Struct Rep Online. 2010 Oct 31;66(Pt 11):o3009. doi: 10.1107/S1600536810042935 (PMC3009067; doi:10.1107/S1600536810042935)
Supplement: Supplementary file 2 [file e-66-o3009-Isup2.hkl]

#
# h,k,l, Fc-squared, Fo-squared, sigma(Fo-squared) and status flag
#
data_I
_shelx_title 'PMPPQ, RT, P-1, Nonius KappaCCD'
_shelx_refln_list_code          4
_shelx_F_calc_maximum       63.00
_exptl_crystal_F_000       352.00
_reflns_d_resolution_high  0.7113
 
loop_
 _symmetry_equiv_pos_as_xyz
 'x, y, z'
 '-x, -y, -z'
 
_cell_length_a     9.2120
_cell_length_b     9.9377
_cell_length_c    10.3440
_cell_angle_alpha  92.278
_cell_angle_beta  113.376
_cell_angle_gamma  90.152
 
_shelx_F_squared_multiplier     1.000
 
loop_
 _refln_index_h
 _refln_index_k
 _refln_index_l
 _refln_F_squared_calc
 _refln_F_squared_meas
 _refln_F_squared_sigma
 _refln_observed_status
   2   0   0     2778.01     2519.32     97.49 o
   3   0   0     2869.88     2745.90     66.24 o
   4   0   0        1.32        1.63      0.20 o
   5   0   0      448.38      478.78     10.08 o
   6   0   0       15.90       18.80      0.62 o
   7   0   0       41.17       40.08      1.02 o
   8   0   0       19.27       18.21      2.20 o
   9   0   0        6.38        4.61      1.54 o
  10   0   0        0.26       -0.54      1.09 o
  11   0   0       11.49       14.33      2.72 o
 -11   1   0        0.71        1.58      1.44 o
 -10   1   0        0.05        0.50      1.34 o
  -9   1   0        3.27        4.11      1.09 o
  -8   1   0       12.75       11.43      2.54 o
  -7   1   0        1.58        2.22      0.61 o
  -6   1   0        2.64        2.33      0.59 o
  -5   1   0       20.61       26.33      0.92 o
  -4   1   0      458.18      449.50      9.68 o
  -3   1   0      745.44      711.94     12.61 o
  -2   1   0     1354.05     1293.48     25.17 o
  -1   1   0       94.03       75.48      7.85 o
   2   1   0     1558.26     1547.50     31.32 o
   3   1   0       36.83       40.21      1.52 o
   4   1   0       60.15       48.40      1.17 o
   5   1   0       81.92       86.24      2.10 o
   6   1   0        7.77        5.86      0.89 o
   7   1   0        9.09        7.34      1.22 o
   8   1   0       96.04       89.73      4.26 o
   9   1   0       11.31       12.93      1.92 o
  10   1   0        0.05       -0.45      1.24 o
  11   1   0        0.27        1.43      1.38 o
 -11   2   0        2.35        1.48      2.23 o
 -10   2   0        0.10        2.01      6.34 o
  -9   2   0        3.62        3.51      0.83 o
  -8   2   0       60.80       59.73      2.19 o
  -7   2   0       88.21       92.10      2.62 o
  -6   2   0       23.96       24.92      0.83 o
  -5   2   0       33.68       28.41      1.38 o
  -4   2   0        0.62        1.34      0.24 o
  -3   2   0        5.61        6.69      0.53 o
   1   2   0      531.41      510.04     21.61 o
   2   2   0     2545.43     2356.03     86.77 o
   3   2   0     1152.59     1193.49     41.79 o
   4   2   0      761.25      788.11     33.59 o
   5   2   0      443.34      431.61     18.42 o
   6   2   0       72.82       79.26      3.76 o
   7   2   0        4.77        5.29      1.39 o
   8   2   0        0.36        1.04      1.23 o
   9   2   0        0.00       -1.10      1.10 o
  10   2   0        2.43        3.72      1.98 o
  11   2   0        0.25        1.68      2.28 o
 -11   3   0        0.28       -0.05      1.79 o
 -10   3   0        6.97        6.74      1.38 o
  -9   3   0        0.82        0.71      0.62 o
  -8   3   0        0.04        1.00      0.53 o
  -7   3   0      100.53      106.42      4.00 o
  -6   3   0       13.18       14.04      0.86 o
  -5   3   0        1.40        1.25      0.43 o
  -4   3   0      168.38      190.01      4.19 o
  -3   3   0       12.16       16.27      0.48 o
  -2   3   0     1786.97     1769.55     41.42 o
  -1   3   0     2214.18     2160.28     60.60 o
   0   3   0     2265.99     2108.09     82.07 o
   1   3   0      381.39      374.84     18.53 o
   2   3   0      107.36      109.27      4.41 o
   3   3   0      223.10      232.07      4.64 o
   4   3   0      385.11      339.21     12.70 o
   5   3   0      112.57      127.11      6.35 o
   6   3   0       12.87        9.99      1.07 o
   7   3   0       94.68       93.09      4.62 o
   8   3   0       38.66       42.10      2.83 o
   9   3   0        4.04        4.61      1.63 o
  10   3   0        0.13        2.27      1.97 o
  11   3   0        4.32        6.28      1.98 o
 -11   4   0        0.28       -0.58      2.78 o
 -10   4   0        0.32       -0.24      1.35 o
  -9   4   0       17.65       16.34      1.13 o
  -8   4   0       25.47       23.56      2.04 o
  -7   4   0        2.56        2.63      0.55 o
  -6   4   0       10.54        6.67      1.24 o
  -5   4   0        9.25        6.93      0.76 o
  -4   4   0      241.58      243.73      5.36 o
  -3   4   0     2307.58     2369.71     71.95 o
  -2   4   0       66.27       53.25      1.50 o
  -1   4   0      108.55      103.10      3.80 o
   0   4   0       91.93       86.17      3.40 o
   1   4   0       68.50       72.04      2.99 o
   2   4   0       50.38       48.54      2.35 o
   3   4   0        4.55        5.20      0.39 o
   4   4   0      243.50      269.58      6.70 o
   5   4   0       28.10       21.38      1.56 o
   6   4   0       92.97       82.16      4.08 o
   7   4   0      224.55      206.12      8.49 o
   8   4   0       37.89       30.13      2.40 o
   9   4   0        0.69        1.14      1.54 o
  10   4   0        1.88        7.73      2.31 o
  11   4   0       19.36       23.11      2.91 o
 -11   5   0        0.10        5.32      2.11 o
 -10   5   0        1.95        4.13      1.45 o
  -9   5   0       14.18       15.55      1.52 o
  -8   5   0       10.31        9.50      0.92 o
  -7   5   0        3.93        5.03      0.59 o
  -6   5   0       11.55       10.03      0.71 o
  -5   5   0       14.20       19.15      0.90 o
  -4   5   0       35.31       29.22      0.97 o
  -3   5   0      128.12      136.98      4.28 o
  -2   5   0        0.28        1.22      1.02 o
  -1   5   0      420.36      430.55     11.76 o
   0   5   0      184.61      172.27      7.94 o
   1   5   0        3.84        3.77      0.60 o
   3   5   0       81.15       86.56      2.75 o
   4   5   0        3.70        6.03      0.35 o
   5   5   0      393.28      396.11      9.81 o
   6   5   0       24.77       22.57      2.01 o
   7   5   0        8.79        4.95      1.04 o
   8   5   0       18.68       17.47      1.88 o
   9   5   0        5.76        4.11      1.34 o
  10   5   0        0.04       -0.15      2.04 o
 -10   6   0        0.50        1.98      1.53 o
  -9   6   0        2.15        2.45      0.91 o
  -8   6   0        1.08        1.09      0.95 o
  -7   6   0        1.06        0.54      0.67 o
  -6   6   0        0.31        0.90      0.50 o
  -5   6   0      140.33      142.67      3.90 o
  -4   6   0        2.08        2.58      0.59 o
  -3   6   0        1.42        0.99      0.35 o
  -2   6   0       29.98       27.56      1.26 o
  -1   6   0       73.31       74.93      3.17 o
   0   6   0       14.59       15.53      1.16 o
   1   6   0       12.52       12.33      0.69 o
   2   6   0        1.64        1.73      0.65 o
   3   6   0        0.04       -0.05      0.35 o
   4   6   0        9.87        7.27      0.46 o
   5   6   0      388.30      364.01     10.20 o
   6   6   0       88.47       86.17      4.57 o
   7   6   0        3.46        1.68      1.44 o
   8   6   0        7.78        5.93      1.64 o
   9   6   0        2.16        3.97      1.37 o
  10   6   0       18.91       18.80      2.74 o
 -10   7   0        8.33        5.79      1.80 o
  -9   7   0        0.59        2.12      1.23 o
  -8   7   0        1.17        0.76      1.46 o
  -7   7   0        0.66        0.30      0.49 o
  -6   7   0        2.62        2.73      0.89 o
  -5   7   0       34.08       35.45      1.84 o
  -4   7   0        0.27        0.39      0.59 o
  -3   7   0        9.21        7.77      0.55 o
  -2   7   0        1.96        1.28      0.45 o
  -1   7   0        1.42        1.28      0.68 o
   0   7   0        8.29        6.49      0.79 o
   1   7   0        8.16        9.33      0.73 o
   2   7   0       11.52       10.30      0.54 o
   3   7   0       76.20       71.92      2.27 o
   4   7   0      165.76      158.87      4.26 o
   5   7   0        4.86        4.85      0.65 o
   6   7   0       32.95       29.06      2.20 o
   7   7   0        5.45        3.37      1.08 o
   8   7   0       17.39       12.98      1.62 o
   9   7   0        1.55        1.08      1.33 o
  10   7   0        6.72        9.37      2.84 o
  -9   8   0        2.35        0.20      1.78 o
  -8   8   0        2.24        3.02      1.49 o
  -7   8   0        1.43        2.42      0.90 o
  -6   8   0        0.01       -0.94      0.94 o
  -5   8   0        0.31        1.68      0.89 o
  -4   8   0        6.02        7.11      1.20 o
  -3   8   0       11.00       10.25      1.22 o
  -2   8   0       25.87       27.27      1.84 o
  -1   8   0      144.56      152.03      7.12 o
   0   8   0       51.99       52.75      1.84 o
   1   8   0        2.59        1.79      0.40 o
   2   8   0      137.56      150.30      3.97 o
   3   8   0      340.98      345.20      7.85 o
   4   8   0      309.24      332.76      7.96 o
   5   8   0        2.61        3.67      1.29 o
   6   8   0        6.41        6.14      1.64 o
   7   8   0        7.06       11.70      4.09 o
   8   8   0        4.48        6.35      2.09 o
   9   8   0       10.65        8.91      2.77 o
  -9   9   0        2.43        2.66      1.88 o
  -8   9   0        1.23        1.68      1.33 o
  -7   9   0        3.76        3.37      1.34 o
  -6   9   0        1.13        0.84      1.18 o
  -5   9   0       17.27       18.07      1.44 o
  -4   9   0        5.40        5.56      1.00 o
  -3   9   0        2.62        2.27      0.78 o
  -2   9   0        7.02        6.45      0.86 o
  -1   9   0        3.43        4.37      0.65 o
   0   9   0       39.82       43.76      1.96 o
   1   9   0        0.02        0.29      0.64 o
   2   9   0       70.61       74.93      2.07 o
   3   9   0        4.34        3.48      0.60 o
   4   9   0       14.57       14.18      0.96 o
   5   9   0        2.06       -0.29      1.43 o
   6   9   0       37.63       38.01      3.04 o
   7   9   0        1.62        3.12      1.39 o
   8   9   0        5.65        6.78      2.31 o
  -8  10   0        0.52       -0.25      1.99 o
  -7  10   0        0.61        2.83      1.68 o
  -6  10   0        1.04        0.10      1.05 o
  -5  10   0        0.19       -0.69      1.08 o
  -4  10   0        5.72        5.76      1.15 o
  -3  10   0       31.35       32.02      1.83 o
  -2  10   0       11.12        9.16      0.85 o
  -1  10   0        5.99        5.76      0.64 o
   0  10   0        0.48        0.64      0.74 o
   1  10   0        5.89        5.49      0.69 o
   2  10   0       78.40       82.55      2.56 o
   3  10   0        0.07       -0.74      0.74 o
   4  10   0       20.42       20.48      1.02 o
   5  10   0        9.73        9.99      1.07 o
   6  10   0        0.81       -1.23      1.23 o
   7  10   0        3.01        3.37      1.78 o
   8  10   0        0.13        3.07      2.17 o
  -7  11   0        0.37        0.64      1.54 o
  -6  11   0        2.75        4.70      1.25 o
  -5  11   0       18.76       23.58      1.91 o
  -4  11   0        4.15        1.98      1.23 o
  -3  11   0       21.08       19.85      1.57 o
  -2  11   0        2.88        3.56      1.04 o
  -1  11   0        0.46        0.00      0.50 o
   0  11   0       24.53       25.82      1.21 o
   1  11   0        1.84        1.64      0.74 o
   2  11   0        9.86        7.89      0.95 o
   3  11   0       33.77       31.94      1.59 o
   4  11   0        0.92        0.60      1.34 o
   5  11   0        9.07       11.94      1.75 o
   6  11   0       19.33       20.42      2.04 o
   7  11   0        0.22       -0.84      1.58 o
  -6  12   0        0.88        0.39      1.28 o
  -5  12   0        3.87        4.85      1.99 o
  -4  12   0        4.40        6.24      1.34 o
  -3  12   0       14.00       14.82      1.62 o
  -2  12   0        1.27       -0.45      1.34 o
  -1  12   0       15.20       19.41      1.74 o
   0  12   0       25.45       26.47      2.03 o
   1  12   0        5.29        4.85      1.08 o
   2  12   0        1.04        2.62      0.89 o
   3  12   0        0.75        1.79      1.84 o
   4  12   0        1.18        0.39      1.53 o
   5  12   0       20.83       22.43      2.60 o
  -4  13   0        3.21        2.88      1.58 o
  -3  13   0        1.06       -0.74      1.18 o
  -2  13   0        3.24        2.92      1.49 o
  -1  13   0        0.00       -0.54      1.18 o
   0  13   0        4.03        5.10      2.64 o
   1  13   0        0.13       -1.54      2.08 o
   2  13   0        2.23        2.22      1.34 o
   3  13   0        1.16        0.10      2.49 o
   4  13   0        1.43       -1.68      2.57 o
  -4 -13   1        1.44        1.73      2.58 o
  -2 -13   1        0.41        0.45      1.18 o
  -1 -13   1       10.19        6.78      1.58 o
   0 -13   1        0.01        0.84      1.43 o
   1 -13   1       26.75       29.21      2.28 o
   2 -13   1        7.34        8.29      1.62 o
   3 -13   1        1.41        2.53      1.79 o
   4 -13   1        6.88        4.02      1.72 o
  -6 -12   1        0.80        0.00      0.50 o
  -5 -12   1        0.45       -0.29      1.28 o
  -3 -12   1        4.34        6.38      1.78 o
  -2 -12   1       16.14       14.18      1.54 o
  -1 -12   1       85.33       93.91      3.96 o
   0 -12   1       45.46       53.98      2.90 o
   1 -12   1        7.03        6.67      1.20 o
   2 -12   1        2.08        3.43      1.25 o
   3 -12   1        0.03        0.10      1.05 o
   4 -12   1        6.30        5.29      1.68 o
   5 -12   1        4.13        4.67      1.89 o
  -7 -11   1        0.05        1.43      1.38 o
  -6 -11   1        0.63        0.79      1.23 o
  -5 -11   1       31.98       32.17      2.15 o
  -4 -11   1       13.14       14.02      1.21 o
  -3 -11   1       10.18        9.16      0.90 o
  -2 -11   1        0.78        0.60      0.70 o
  -1 -11   1       49.81       55.86      2.42 o
   0 -11   1       20.51       22.30      1.59 o
   1 -11   1        0.24       -0.79      1.04 o
   2 -11   1        2.51        4.31      1.49 o
   3 -11   1       20.62       20.29      1.71 o
   4 -11   1        7.76        8.57      1.49 o
   5 -11   1        0.13        3.43      1.49 o
   6 -11   1        7.23        5.56      1.62 o
   7 -11   1        0.36       -1.99      1.99 o
  -8 -10   1       32.11       36.89      3.68 o
  -7 -10   1        0.85        1.28      1.29 o
  -6 -10   1       46.86       47.08      2.32 o
  -5 -10   1        2.05        0.89      0.89 o
  -4 -10   1       14.62       15.04      0.87 o
  -3 -10   1      300.12      321.81      7.32 o
  -2 -10   1      348.22      375.65     10.09 o
  -1 -10   1       39.55       37.15      1.89 o
   0 -10   1       32.58       32.02      1.83 o
   1 -10   1        1.27        1.68      0.54 o
   2 -10   1       33.61       27.49      1.99 o
   3 -10   1        5.67        5.04      1.20 o
   4 -10   1        1.84        4.46      1.19 o
   5 -10   1        1.30        1.88      0.99 o
   6 -10   1        0.50        0.69      1.33 o
   7 -10   1        0.14        0.89      1.63 o
   8 -10   1        0.72        0.00      0.50 o
  -9  -9   1        0.02        5.29      1.72 o
  -8  -9   1        0.27       -1.35      1.35 o
  -7  -9   1        0.83        2.49      1.64 o
  -6  -9   1        0.00       -0.10      1.40 o
  -5  -9   1        0.29        2.73      1.19 o
  -4  -9   1       19.29       20.86      1.03 o
  -3  -9   1      153.30      151.34      5.37 o
  -2  -9   1      269.39      283.15      8.76 o
  -1  -9   1       29.52       29.75      1.46 o
   0  -9   1       27.14       25.11      1.27 o
   1  -9   1       13.36       12.43      0.89 o
   2  -9   1       12.98       11.89      1.26 o
   3  -9   1        0.29       -0.68      0.68 o
   4  -9   1        0.41        0.94      1.13 o
   5  -9   1        0.99        0.94      1.09 o
   6  -9   1        5.42        3.56      1.38 o
   7  -9   1        0.06        1.64      1.19 o
   8  -9   1        0.04       -0.35      1.64 o
  -9  -8   1       25.50       31.38      3.23 o
  -8  -8   1        0.99        2.18      1.25 o
  -7  -8   1       33.06       32.50      2.65 o
  -6  -8   1        3.69        8.20      1.90 o
  -5  -8   1       39.76       37.40      1.63 o
  -4  -8   1      286.24      299.73      8.29 o
  -3  -8   1      195.69      198.31      5.16 o
  -2  -8   1        0.70        1.88      0.64 o
  -1  -8   1       36.62       32.25      2.00 o
   0  -8   1      115.79      119.61      4.46 o
   1  -8   1       11.90       10.34      0.72 o
   2  -8   1      189.66      185.64      7.87 o
   3  -8   1        6.25        5.86      1.19 o
   4  -8   1        0.50        1.83      0.80 o
   5  -8   1        3.97        2.66      1.04 o
   6  -8   1       63.39       55.33      3.46 o
   7  -8   1        2.66        1.68      0.89 o
   8  -8   1        2.12        3.97      1.35 o
   9  -8   1        0.02        2.83      1.78 o
 -10  -7   1        6.90        8.78      2.34 o
  -9  -7   1       10.65        9.07      1.69 o
  -8  -7   1       42.36       41.65      2.82 o
  -7  -7   1        0.24        0.15      1.34 o
  -6  -7   1       23.66       19.41      1.61 o
  -5  -7   1       12.99       13.97      0.79 o
  -4  -7   1      358.53      378.66     17.80 o
  -3  -7   1       86.18       90.94      2.95 o
  -2  -7   1        0.90        1.64      0.45 o
  -1  -7   1        6.31        3.61      0.51 o
   0  -7   1      214.32      230.66      6.41 o
   1  -7   1        4.47        4.55      0.60 o
   2  -7   1       81.97       80.77      2.65 o
   3  -7   1      112.59      107.76      3.66 o
   4  -7   1        8.70        8.16      1.25 o
   5  -7   1       39.91       35.53      2.10 o
   6  -7   1        0.02       -0.54      1.24 o
   7  -7   1        2.20        1.92      0.94 o
   8  -7   1        1.21        0.64      1.08 o
   9  -7   1        1.23        0.25      1.59 o
  10  -7   1        7.08        3.85      3.18 o
 -10  -6   1       13.85       17.24      2.75 o
  -9  -6   1        6.84       12.23      2.11 o
  -8  -6   1        2.83        0.89      1.14 o
  -7  -6   1        3.59        2.08      1.00 o
  -6  -6   1      244.53      237.33      8.89 o
  -5  -6   1       68.67       58.63      1.72 o
  -4  -6   1      130.36      127.11      4.28 o
  -3  -6   1      111.12      121.62      3.41 o
  -2  -6   1        7.05        7.27      0.50 o
  -1  -6   1       49.57       59.06      2.38 o
   0  -6   1      379.97      398.92     10.40 o
   1  -6   1       14.62       11.46      0.57 o
   2  -6   1      235.68      228.10     11.69 o
   3  -6   1       23.18       23.65      1.09 o
   4  -6   1      234.36      242.34      7.01 o
   5  -6   1       49.87       48.41      1.83 o
   6  -6   1        0.11        0.69      0.54 o
   7  -6   1        2.02        3.01      1.61 o
   8  -6   1        0.03        0.11      1.48 o
   9  -6   1        7.32        3.85      1.24 o
  10  -6   1        3.86        4.31      2.92 o
 -11  -5   1       44.09       55.13      4.81 o
 -10  -5   1        0.48        1.08      1.48 o
  -9  -5   1        2.33        2.66      1.24 o
  -8  -5   1        2.39        0.15      1.45 o
  -7  -5   1       25.81       22.57      1.81 o
  -6  -5   1      169.63      166.60      6.36 o
  -5  -5   1       75.90       77.02      2.22 o
  -4  -5   1      242.72      278.43      7.51 o
  -3  -5   1        0.03        0.99      0.35 o
  -2  -5   1      506.28      537.08     15.33 o
  -1  -5   1      338.76      357.86      9.85 o
   0  -5   1        0.19        1.72      1.36 o
   1  -5   1      735.86      765.75     22.98 o
   2  -5   1       82.97       93.91      2.86 o
   3  -5   1      308.34      313.78      8.73 o
   4  -5   1        1.48        2.28      0.87 o
   5  -5   1       29.99       31.25      1.45 o
   6  -5   1       28.78       31.96      2.26 o
   7  -5   1        0.75        1.59      0.65 o
   8  -5   1        0.53       -0.29      0.61 o
   9  -5   1        0.00        0.60      0.80 o
  10  -5   1        0.02       -0.10      2.24 o
 -11  -4   1        1.28        2.58      2.73 o
 -10  -4   1        0.22        1.24      1.54 o
  -9  -4   1        2.81        1.48      1.05 o
  -8  -4   1       10.42        7.61      1.40 o
  -7  -4   1        4.89        3.43      0.99 o
  -6  -4   1        0.78        0.00      0.50 o
  -5  -4   1        0.16        0.20      0.10 o
  -4  -4   1        7.45        6.78      0.44 o
  -3  -4   1      411.40      461.76     11.55 o
  -2  -4   1      112.79      110.66      6.70 o
  -1  -4   1       41.20       45.26      1.70 o
   0  -4   1      997.20      991.52     26.10 o
   1  -4   1      707.71      709.19     20.61 o
   2  -4   1      938.27     1000.12     22.14 o
   3  -4   1     2926.86     2995.60    100.92 o
   4  -4   1        4.97        2.13      0.36 o
   5  -4   1        4.81        5.50      1.29 o
   6  -4   1        0.58        0.17      0.52 o
   7  -4   1        0.08        0.15      0.46 o
   8  -4   1       24.21       26.48      1.27 o
   9  -4   1       12.29        9.51      1.19 o
  10  -4   1        0.01       -0.69      1.17 o
  11  -4   1        0.00        2.85      1.71 o
 -11  -3   1        0.12        2.42      2.43 o
 -10  -3   1        1.42        0.64      1.24 o
  -9  -3   1        1.54        5.46      1.38 o
  -8  -3   1       15.36       14.55      1.66 o
  -7  -3   1      108.77      100.57      4.52 o
  -6  -3   1        0.13        0.10      0.95 o
  -5  -3   1       13.50       15.81      1.29 o
  -4  -3   1        0.97        1.14      0.20 o
  -3  -3   1      297.09      295.26      6.94 o
  -2  -3   1       71.68       66.76      1.84 o
  -1  -3   1      891.09      840.73     23.67 o
   1  -3   1       11.71       16.41      0.56 o
   2  -3   1      420.10      401.97      8.03 o
   3  -3   1        2.22        1.61      0.24 o
   4  -3   1      161.84      168.59      4.12 o
   5  -3   1      200.14      201.02      5.70 o
   6  -3   1        5.40        5.02      1.00 o
   7  -3   1        0.21        0.05      0.47 o
   8  -3   1        2.04        3.49      0.66 o
   9  -3   1        8.78        8.69      1.51 o
  10  -3   1        0.05        0.79      1.41 o
  11  -3   1        9.34        8.17      2.18 o
 -12  -2   1        1.30        4.52      1.98 o
 -11  -2   1        4.09        2.88      2.34 o
 -10  -2   1        8.16        5.76      1.72 o
  -9  -2   1        0.15        1.43      1.43 o
  -8  -2   1       10.55        9.24      1.24 o
  -7  -2   1        4.73        3.22      0.88 o
  -6  -2   1        2.24        1.73      0.95 o
  -5  -2   1        0.42       -0.39      0.54 o
  -4  -2   1     1682.66     1800.92     66.30 o
  -3  -2   1      274.91      287.62      8.29 o
  -2  -2   1      437.59      406.88      9.03 o
  -1  -2   1     1619.25     1486.14     33.37 o
   0  -2   1       15.69       11.80      0.45 o
   2  -2   1      972.55     1003.43     23.78 o
   3  -2   1       50.52       43.56      1.08 o
   4  -2   1       91.46      106.76      2.55 o
   5  -2   1       35.02       32.28      1.04 o
   6  -2   1       27.16       26.51      1.25 o
   7  -2   1        2.13        2.09      1.22 o
   8  -2   1       10.56       10.64      2.08 o
   9  -2   1        3.05        2.70      1.07 o
  10  -2   1        0.17       -0.56      1.06 o
  11  -2   1        2.25        4.43      1.56 o
 -12  -1   1        0.29       -0.45      2.53 o
 -11  -1   1        2.41        1.92      1.48 o
 -10  -1   1       12.75       15.31      2.26 o
  -9  -1   1        2.29        0.64      1.39 o
  -8  -1   1        0.15       -0.39      0.89 o
  -7  -1   1        1.04        1.21      0.17 o
  -6  -1   1       52.56       60.58      1.90 o
  -5  -1   1      128.96      118.64      3.46 o
  -4  -1   1      137.51      160.86      4.46 o
  -3  -1   1        7.52        6.18      0.18 o
   0  -1   1       37.73       32.32      1.72 o
   1  -1   1        0.97        0.70      0.12 o
   2  -1   1      120.80      106.59      1.99 o
   3  -1   1       54.15       49.60      1.02 o
   4  -1   1      370.39      386.68     12.08 o
   5  -1   1       96.32      100.47      3.03 o
   6  -1   1        1.94        2.33      0.41 o
   7  -1   1        1.35        1.62      1.21 o
   8  -1   1        4.13        3.80      1.04 o
   9  -1   1       88.24       88.72      3.53 o
  10  -1   1       25.06       23.77      1.79 o
  11  -1   1        0.00        2.58      1.78 o
 -12   0   1        0.17       -1.04      1.54 o
 -11   0   1        5.72        6.67      2.14 o
 -10   0   1        0.00       -0.64      1.44 o
  -9   0   1        0.04        0.99      1.04 o
  -8   0   1        3.92        4.20      0.48 o
  -7   0   1        9.42        9.79      0.55 o
  -6   0   1      243.88      267.02      6.59 o
  -5   0   1       45.29       44.96      1.18 o
  -4   0   1       56.28       58.54      1.08 o
  -3   0   1      213.98      206.49      3.07 o
  -2   0   1        4.25        4.33      0.22 o
   1   0   1     2526.47     2315.99     57.41 o
   2   0   1     1365.53     1293.48     24.51 o
   3   0   1      238.71      222.61      3.73 o
   4   0   1      348.19      368.91      7.20 o
   5   0   1       81.79       85.20      2.44 o
   6   0   1        4.08        3.74      1.19 o
   7   0   1        0.19        0.79      1.04 o
   8   0   1        0.15       -0.48      0.91 o
   9   0   1       25.83       29.59      2.14 o
  10   0   1       35.42       43.67      3.25 o
  11   0   1        5.12        7.08      2.32 o
 -12   1   1        0.39       -1.48      2.62 o
 -11   1   1        0.57        3.85      2.24 o
 -10   1   1        0.37        1.24      1.74 o
  -9   1   1        6.68        7.89      1.54 o
  -8   1   1       25.80       27.55      1.11 o
  -7   1   1       36.69       36.16      1.83 o
  -6   1   1      255.02      269.81      5.86 o
  -5   1   1      177.18      193.78      4.05 o
  -4   1   1       13.17       14.04      0.53 o
  -3   1   1      175.63      171.91      3.18 o
  -2   1   1       16.76       14.37      0.28 o
   1   1   1     3768.55     3377.61    129.25 o
   2   1   1     1909.73     1863.16     33.44 o
   3   1   1      952.80      941.06     15.15 o
   4   1   1      516.75      542.61     12.27 o
   5   1   1      277.11      266.28      6.96 o
   6   1   1      115.59      122.62      5.61 o
   7   1   1        1.98        3.72      1.19 o
   8   1   1      173.21      190.46      8.55 o
   9   1   1       18.80       12.68      2.01 o
  10   1   1        0.00        1.04      1.34 o
  11   1   1        2.33        4.22      1.59 o
 -12   2   1        0.86        3.22      2.53 o
 -11   2   1        2.83        3.61      1.93 o
 -10   2   1        6.10        3.83      1.76 o
  -9   2   1       16.03       17.10      1.80 o
  -8   2   1       36.20       35.47      1.82 o
  -7   2   1      115.11      118.39      3.13 o
  -6   2   1       23.48       21.38      0.91 o
  -5   2   1       13.94       11.46      0.56 o
  -4   2   1       28.16       27.42      0.72 o
  -3   2   1       27.78       28.20      0.63 o
  -1   2   1     1715.78     1535.53     70.05 o
   0   2   1      124.44      102.41      3.12 o
   1   2   1      410.38      386.56     10.65 o
   2   2   1     1452.11     1419.87     26.79 o
   3   2   1        5.72        8.20      0.40 o
   4   2   1      513.86      487.71     18.65 o
   5   2   1        8.92        6.28      0.88 o
   6   2   1        0.50       -1.04      1.04 o
   7   2   1      171.62      164.42      7.04 o
   8   2   1      381.38      366.70     15.10 o
   9   2   1        0.49       -0.74      1.54 o
  10   2   1        2.21        1.92      2.12 o
  11   2   1        6.29        7.23      2.72 o
 -11   3   1        0.36       -0.18      1.03 o
 -10   3   1        1.08       -0.35      0.96 o
  -9   3   1        0.94        0.69      0.69 o
  -8   3   1        2.22        2.08      0.57 o
  -7   3   1       69.94       75.52      2.44 o
  -6   3   1       42.40       43.85      1.39 o
  -5   3   1      227.92      238.62      5.53 o
  -4   3   1        0.61        0.97      0.32 o
  -3   3   1       29.07       31.53      0.66 o
  -2   3   1        3.96        3.85      0.22 o
  -1   3   1       14.12       11.15      0.52 o
   0   3   1      461.86      414.53     16.91 o
   1   3   1        2.53        3.56      0.40 o
   2   3   1       16.00       14.39      0.59 o
   3   3   1       52.24       56.49      1.80 o
   4   3   1        8.37       10.99      1.03 o
   5   3   1      141.63      148.24      6.85 o
   6   3   1      644.59      647.62     27.58 o
   7   3   1       27.12       23.99      2.00 o
   8   3   1       20.39       22.23      2.12 o
   9   3   1        0.00        3.80      1.54 o
  10   3   1        0.31       -0.84      2.12 o
  11   3   1        2.73        5.04      2.68 o
 -11   4   1        0.03       -0.55      3.41 o
 -10   4   1        1.42        1.49      1.08 o
  -9   4   1        3.13        0.68      0.76 o
  -8   4   1        6.13        6.94      0.76 o
  -7   4   1        0.89        0.58      0.45 o
  -6   4   1       40.75       40.01      1.28 o
  -5   4   1       52.15       57.14      1.71 o
  -4   4   1        0.73        1.26      0.30 o
  -3   4   1       36.86       31.49      0.72 o
  -2   4   1      114.83      121.24      3.90 o
  -1   4   1       84.18       86.73      2.01 o
   0   4   1        0.94        2.62      0.30 o
   1   4   1       62.20       64.14      2.48 o
   2   4   1       53.32       64.25      2.14 o
   3   4   1        6.68        7.42      0.81 o
   4   4   1       51.00       49.03      1.67 o
   5   4   1       18.33       20.29      1.58 o
   6   4   1      750.00      766.92     32.35 o
   7   4   1      369.26      386.64     15.78 o
   8   4   1        0.46       -0.79      1.39 o
   9   4   1       12.26        9.59      1.74 o
  10   4   1       22.64       19.04      2.76 o
 -11   5   1        0.54       -1.21      1.21 o
 -10   5   1        4.63        4.42      1.57 o
  -9   5   1       63.03       66.35      2.88 o
  -8   5   1        9.01       11.50      1.28 o
  -7   5   1        0.72        0.65      0.47 o
  -6   5   1        5.57        4.22      0.62 o
  -5   5   1       33.20       37.16      1.18 o
  -4   5   1        2.23        2.90      0.58 o
  -3   5   1      100.00      106.33      2.42 o
  -2   5   1      130.61      151.57      3.47 o
  -1   5   1       13.32       15.98      1.07 o
   0   5   1       61.10       63.13      2.24 o
   1   5   1      177.36      170.06      6.24 o
   2   5   1      230.80      225.76      6.34 o
   3   5   1        1.28        0.79      0.35 o
   4   5   1       65.95       63.58      2.13 o
   5   5   1      202.69      204.31      8.45 o
   6   5   1        5.81        6.93      1.07 o
   7   5   1        0.11       -1.28      1.28 o
   8   5   1        2.62        4.17      1.58 o
   9   5   1       23.20       20.29      2.60 o
  10   5   1        2.31        5.76      2.33 o
 -11   6   1        0.46        0.20      1.53 o
 -10   6   1        4.79        4.70      1.24 o
  -9   6   1        0.15       -0.38      0.68 o
  -8   6   1        0.13        0.23      0.68 o
  -7   6   1        1.64        1.65      1.07 o
  -6   6   1        5.46        6.59      1.31 o
  -5   6   1        2.43        2.62      0.64 o
  -4   6   1        2.30        2.18      0.64 o
  -3   6   1        4.33        3.97      0.39 o
  -2   6   1        0.36        0.89      0.29 o
  -1   6   1      267.94      309.56     11.89 o
   0   6   1       41.66       51.94      2.03 o
   1   6   1        0.14        1.08      0.29 o
   2   6   1        4.62        5.59      0.53 o
   3   6   1       16.33       13.75      0.68 o
   4   6   1      421.59      422.30     11.57 o
   5   6   1      424.47      438.07     12.96 o
   6   6   1        0.51        1.68      1.18 o
   7   6   1        5.88        6.64      1.23 o
   8   6   1        4.88        3.67      1.35 o
   9   6   1        0.04        0.25      1.44 o
  10   6   1        1.42        0.29      1.58 o
 -10   7   1       13.75       10.62      1.88 o
  -9   7   1        0.13        1.47      1.10 o
  -8   7   1       27.82       33.06      2.10 o
  -7   7   1        0.02        1.43      0.74 o
  -6   7   1        0.13        0.45      0.65 o
  -5   7   1        9.71        9.68      0.96 o
  -4   7   1       26.42       26.47      1.23 o
  -3   7   1       14.38       11.60      0.82 o
  -2   7   1       29.89       31.38      1.26 o
  -1   7   1       24.11       26.97      1.17 o
   0   7   1       33.20       34.53      1.41 o
   1   7   1       14.16       14.28      0.80 o
   2   7   1        9.21        8.91      0.76 o
   3   7   1      204.52      209.36      6.11 o
   4   7   1        2.02        1.79      0.54 o
   5   7   1       33.91       35.20      2.17 o
   6   7   1        1.98        1.54      0.89 o
   7   7   1       20.61       21.38      2.21 o
   8   7   1        0.20        2.66      1.84 o
   9   7   1        0.10        2.02      2.02 o
 -10   8   1        1.94        3.51      1.53 o
  -9   8   1        3.97        2.33      1.59 o
  -8   8   1       17.78       22.30      1.86 o
  -7   8   1        0.24        0.99      1.09 o
  -6   8   1        0.01        0.99      0.80 o
  -5   8   1        3.99        2.66      0.90 o
  -4   8   1        6.90        7.61      0.85 o
  -3   8   1        0.18        1.43      0.74 o
  -2   8   1      100.25      105.29      3.61 o
  -1   8   1       12.91       10.71      0.88 o
   0   8   1        4.76        3.91      0.58 o
   1   8   1        0.03        0.25      0.40 o
   2   8   1        2.77        3.37      0.75 o
   3   8   1      318.87      338.17      9.58 o
   4   8   1        0.07       -0.50      0.54 o
   5   8   1        0.30        0.79      0.89 o
   6   8   1        0.89        1.14      1.10 o
   7   8   1        0.20       -1.24      1.44 o
   8   8   1       16.15       18.19      2.70 o
   9   8   1        3.85        6.24      2.71 o
  -9   9   1        3.77        6.93      1.74 o
  -8   9   1       16.01       13.19      1.54 o
  -7   9   1        1.64        1.58      1.19 o
  -6   9   1        0.82        1.83      1.14 o
  -5   9   1        0.26        1.38      0.74 o
  -4   9   1       44.32       39.14      2.20 o
  -3   9   1        9.75        9.59      0.96 o
  -2   9   1       39.25       39.85      2.05 o
  -1   9   1       14.15       13.29      1.03 o
   0   9   1        3.98        4.61      0.75 o
   1   9   1       21.13       23.17      1.02 o
   2   9   1       20.02       22.23      1.00 o
   3   9   1       23.84       23.11      1.02 o
   4   9   1       11.82       11.70      1.01 o
   5   9   1        4.78        5.01      1.20 o
   6   9   1        3.55        4.52      1.82 o
   7   9   1        0.49        3.67      1.94 o
   8   9   1        0.44        4.22      2.52 o
  -8  10   1        3.40        6.49      2.69 o
  -7  10   1        0.73        2.08      2.27 o
  -6  10   1        1.17       -0.69      1.33 o
  -5  10   1        1.14        0.10      1.05 o
  -4  10   1        1.68        2.18      0.75 o
  -3  10   1        3.56        1.04      0.89 o
  -2  10   1       39.85       38.27      1.92 o
  -1  10   1        0.05        0.25      0.89 o
   0  10   1       16.29       14.44      0.91 o
   1  10   1       27.97       28.08      1.49 o
   2  10   1       14.78       13.86      1.10 o
   3  10   1        3.41        2.49      0.64 o
   4  10   1       16.35       15.36      2.10 o
   5  10   1        0.22        0.15      1.09 o
   6  10   1       21.42       21.38      2.61 o
   7  10   1       16.87       16.26      2.21 o
  -7  11   1        0.20        0.00      0.50 o
  -6  11   1        0.28        0.05      1.00 o
  -5  11   1        0.02        1.38      1.29 o
  -4  11   1        6.68        5.79      0.98 o
  -3  11   1        4.29        4.17      1.01 o
  -2  11   1        2.25        0.10      0.85 o
  -1  11   1        8.19        8.08      0.88 o
   0  11   1        0.72        0.39      1.38 o
   1  11   1       41.37       42.38      1.74 o
   2  11   1       16.34       16.37      1.03 o
   3  11   1       13.27       12.18      1.03 o
   4  11   1        0.33       -0.45      0.99 o
   5  11   1        6.97        7.49      1.27 o
   6  11   1        0.64        2.66      1.54 o
  -6  12   1        0.44       -1.24      3.02 o
  -5  12   1        5.27        4.31      2.22 o
  -4  12   1        0.37       -1.19      1.19 o
  -3  12   1        5.56        3.48      2.23 o
  -2  12   1        1.53        1.14      1.23 o
  -1  12   1       13.47       11.79      1.26 o
   0  12   1        4.52        3.72      0.79 o
   1  12   1        9.95        8.57      0.95 o
   2  12   1       13.51       13.65      1.25 o
   3  12   1        2.08        2.92      1.23 o
   4  12   1        1.20       -0.25      1.49 o
   5  12   1       11.46        7.42      1.57 o
  -4  13   1        0.32        2.97      1.99 o
  -3  13   1        0.00        5.76      3.21 o
  -2  13   1        8.13        3.43      1.38 o
  -1  13   1        3.43        4.02      1.33 o
   0  13   1       16.96       17.07      1.80 o
   1  13   1        2.07        2.53      1.23 o
   2  13   1        6.36        6.24      1.55 o
   3  13   1       35.61       40.65      3.77 o
  -4 -13   2        1.00        3.61      2.27 o
  -3 -13   2        0.08        0.20      1.97 o
  -2 -13   2       12.70       13.24      2.30 o
  -1 -13   2        1.08       -0.10      1.14 o
   0 -13   2        3.16        1.98      1.53 o
   1 -13   2        3.68        4.25      1.54 o
   2 -13   2        4.45        0.94      1.40 o
   3 -13   2        1.16       -1.44      1.44 o
  -6 -12   2        8.81        9.81      3.17 o
  -5 -12   2        7.12        4.46      2.14 o
  -4 -12   2        1.16       -1.53      1.53 o
  -3 -12   2        0.01        1.43      1.78 o
  -2 -12   2       33.05       29.75      2.00 o
  -1 -12   2       82.71       84.09      5.81 o
   0 -12   2        9.07       10.57      1.83 o
   1 -12   2        0.15        1.28      1.24 o
   2 -12   2        0.05       -1.04      1.94 o
   3 -12   2        1.71        4.55      1.92 o
   4 -12   2        0.01       -1.13      1.13 o
   5 -12   2        0.18        1.14      1.54 o
  -7 -11   2        0.62        0.69      1.18 o
  -6 -11   2        7.94        7.96      1.67 o
  -5 -11   2        6.99        7.27      1.14 o
  -4 -11   2        0.02       -0.20      0.79 o
  -3 -11   2        2.64       -0.05      1.35 o
  -2 -11   2       19.82       22.37      2.26 o
  -1 -11   2       58.44       54.19      4.56 o
   0 -11   2        6.91        3.17      1.18 o
   1 -11   2        7.97        6.60      1.34 o
   2 -11   2       10.51       11.13      1.50 o
   3 -11   2        0.01       -1.68      1.68 o
   4 -11   2        0.03       -1.29      1.29 o
   5 -11   2        6.34        4.95      1.54 o
   6 -11   2        0.67        2.02      1.78 o
  -8 -10   2       55.64       58.85      3.35 o
  -7 -10   2       11.40       13.97      1.58 o
  -6 -10   2       22.12       23.51      1.70 o
  -5 -10   2        1.08        3.17      1.63 o
  -4 -10   2        1.60        0.00      0.50 o
  -3 -10   2       29.22       26.03      1.51 o
  -2 -10   2      164.05      173.38      6.49 o
  -1 -10   2       22.01       22.04      1.52 o
   0 -10   2       16.40       11.36      1.71 o
   1 -10   2       40.24       37.75      2.77 o
   2 -10   2        0.07        0.15      1.74 o
   3 -10   2        1.91        0.74      0.94 o
   4 -10   2        0.40        0.15      1.19 o
   5 -10   2        0.76       -0.54      1.79 o
   6 -10   2        4.20        5.14      2.13 o
   7 -10   2       38.32       29.14      2.43 o
  -9  -9   2        5.91        9.99      2.94 o
  -8  -9   2       28.47       32.74      3.06 o
  -7  -9   2        5.72        6.96      1.75 o
  -6  -9   2        9.51        6.82      0.99 o
  -5  -9   2       48.49       50.72      2.01 o
  -4  -9   2        5.92        6.45      1.04 o
  -3  -9   2       21.31       21.97      1.71 o
  -2  -9   2       14.92       13.75      0.99 o
  -1  -9   2       72.21       72.88      2.76 o
   0  -9   2       15.19       13.86      0.84 o
   1  -9   2       34.83       32.17      1.44 o
   2  -9   2        0.47       -0.35      0.90 o
   3  -9   2       25.48       22.57      1.81 o
   4  -9   2        3.49        3.51      1.58 o
   5  -9   2       21.01       20.35      2.35 o
   6  -9   2       15.12       14.02      1.79 o
   7  -9   2        3.51        1.14      1.23 o
   8  -9   2        2.44        2.33      1.53 o
 -10  -8   2       21.06       26.90      3.28 o
  -9  -8   2       19.32       17.47      2.65 o
  -8  -8   2        0.03        0.64      1.29 o
  -7  -8   2        9.82       10.94      1.63 o
  -6  -8   2        8.36        6.38      1.14 o
  -5  -8   2       20.21       18.55      1.21 o
  -4  -8   2        2.51        1.38      0.74 o
  -3  -8   2        7.75        8.16      0.89 o
  -2  -8   2      213.30      227.46      5.94 o
  -1  -8   2      140.20      143.98      5.07 o
   0  -8   2       31.79       31.86      1.51 o
   1  -8   2      475.11      486.47     16.14 o
   2  -8   2       24.64       26.18      1.80 o
   3  -8   2       50.99       41.74      3.00 o
   4  -8   2      108.75      119.91      6.01 o
   5  -8   2       95.81       94.05      5.19 o
   6  -8   2       59.51       61.91      3.43 o
   7  -8   2        0.67        1.19      1.34 o
   8  -8   2        1.18        1.98      1.35 o
   9  -8   2        2.48        2.22      1.98 o
 -10  -7   2       26.39       37.57      3.88 o
  -9  -7   2       31.70       30.68      2.73 o
  -8  -7   2        0.08        1.54      1.48 o
  -7  -7   2        0.01       -0.25      1.34 o
  -6  -7   2        9.37        6.67      1.05 o
  -5  -7   2       14.10        9.76      1.41 o
  -4  -7   2        2.93        3.32      0.74 o
  -3  -7   2       81.77       89.60      3.33 o
  -2  -7   2        2.33        1.28      0.50 o
  -1  -7   2        0.25        0.29      0.34 o
   0  -7   2       60.14       59.82      2.07 o
   1  -7   2        5.71        5.26      0.45 o
   2  -7   2        4.59        4.22      0.44 o
   3  -7   2       33.19       32.58      1.53 o
   4  -7   2       55.35       50.43      3.30 o
   5  -7   2        8.52        4.52      1.38 o
   6  -7   2       51.62       50.12      3.19 o
   7  -7   2        2.77        5.56      1.39 o
   8  -7   2        1.05        0.99      1.19 o
   9  -7   2        0.07        0.54      1.29 o
 -11  -6   2        0.90        1.83      1.88 o
 -10  -6   2        2.15        0.50      1.58 o
  -9  -6   2        1.91        1.88      1.49 o
  -8  -6   2        0.23        3.07      1.48 o
  -7  -6   2       86.21       81.78      4.71 o
  -6  -6   2        2.03        2.12      1.05 o
  -5  -6   2       73.02       75.67      2.82 o
  -4  -6   2       22.72       23.17      1.02 o
  -3  -6   2       16.98       19.29      1.42 o
  -2  -6   2      128.42      132.89      4.38 o
  -1  -6   2      388.13      384.16      9.93 o
   0  -6   2      116.79      117.31      4.27 o
   1  -6   2      729.46      704.70     16.82 o
   2  -6   2       81.26       83.06      2.82 o
   3  -6   2      510.69      534.48     16.60 o
   4  -6   2     1436.82     1498.80     59.94 o
   5  -6   2        2.69        4.57      0.79 o
   6  -6   2       44.47       48.22      2.92 o
   7  -6   2        9.38       11.50      2.80 o
   8  -6   2        0.84       -0.69      1.62 o
   9  -6   2       11.08       10.66      1.70 o
  10  -6   2        5.40        6.49      2.76 o
 -11  -5   2       13.33       11.99      2.39 o
 -10  -5   2        2.28        3.02      1.93 o
  -9  -5   2        9.51        8.41      1.59 o
  -8  -5   2       14.93       12.98      1.72 o
  -7  -5   2        1.42        1.08      0.94 o
  -6  -5   2        4.28        3.72      0.41 o
  -5  -5   2       13.90       13.50      0.67 o
  -4  -5   2       47.25       48.35      1.86 o
  -3  -5   2       83.75       78.47      2.51 o
  -2  -5   2       37.98       30.45      0.93 o
  -1  -5   2        1.68        1.28      0.30 o
   0  -5   2      725.73      723.88     21.97 o
   1  -5   2      870.29      873.69     23.30 o
   2  -5   2       55.72       53.47      2.06 o
   3  -5   2       53.65       51.71      1.57 o
   4  -5   2       18.89       15.85      0.70 o
   5  -5   2       25.84       28.94      2.04 o
   6  -5   2       38.12       37.89      1.65 o
   7  -5   2        8.34        9.30      0.96 o
   8  -5   2       11.12       11.71      1.04 o
   9  -5   2        0.68       -1.39      1.39 o
  10  -5   2        0.02       -1.08      2.77 o
 -11  -4   2        2.10        1.92      2.32 o
 -10  -4   2        0.01        1.24      1.78 o
  -9  -4   2        2.37        2.12      1.19 o
  -8  -4   2       28.99       25.04      2.11 o
  -7  -4   2        1.57        1.79      0.85 o
  -6  -4   2       44.61       40.39      1.52 o
  -5  -4   2      124.02      128.70      5.27 o
  -4  -4   2       21.26       23.17      0.95 o
  -3  -4   2      649.56      723.75     16.99 o
  -2  -4   2       87.85       90.00      2.14 o
  -1  -4   2       18.40       14.34      1.31 o
   0  -4   2       65.98       58.07      1.37 o
   1  -4   2      126.08      144.06      3.02 o
   2  -4   2     2858.74     3006.40    109.59 o
   3  -4   2      721.88      767.09     16.56 o
   4  -4   2        0.08        0.05      0.35 o
   5  -4   2       50.44       53.52      2.37 o
   6  -4   2        8.11        9.23      0.85 o
   7  -4   2        0.16        0.35      1.12 o
   8  -4   2        3.53        2.78      0.64 o
   9  -4   2       24.78       25.62      3.71 o
  10  -4   2        0.87       -2.42      2.71 o
 -12  -3   2        0.10        0.99      1.54 o
 -11  -3   2        7.82        7.38      2.29 o
 -10  -3   2        1.37       -1.33      1.79 o
  -9  -3   2       23.43       23.17      2.03 o
  -8  -3   2        4.34        4.52      1.07 o
  -7  -3   2        4.62        4.55      1.29 o
  -6  -3   2        6.29        4.46      0.30 o
  -5  -3   2       50.39       58.74      2.05 o
  -4  -3   2        0.34        0.69      0.25 o
  -3  -3   2      797.91      895.94     23.18 o
  -2  -3   2       10.29       14.54      0.44 o
  -1  -3   2       39.91       42.94      0.87 o
   0  -3   2      268.01      281.52      6.24 o
   1  -3   2      301.51      290.24      6.68 o
   2  -3   2      490.49      481.76     11.13 o
   3  -3   2       40.43       42.29      1.28 o
   4  -3   2      105.91      119.35      4.36 o
   5  -3   2       61.60       59.71      2.09 o
   6  -3   2        2.21        1.71      0.57 o
   7  -3   2        2.45        2.72      0.70 o
   8  -3   2        0.45        1.29      0.60 o
   9  -3   2        0.14       -0.79      1.54 o
  10  -3   2        6.86        3.87      1.96 o
 -12  -2   2        6.97        8.08      2.16 o
 -11  -2   2        0.63        1.33      1.48 o
 -10  -2   2       16.60       18.73      2.19 o
  -9  -2   2        6.80        6.53      1.48 o
  -8  -2   2       10.97       11.08      1.59 o
  -7  -2   2       30.07       32.17      2.08 o
  -6  -2   2       15.97       13.03      0.63 o
  -5  -2   2      263.99      308.24      6.86 o
  -4  -2   2      168.15      197.39      4.84 o
  -3  -2   2        6.29        7.29      0.32 o
  -2  -2   2        4.71        6.03      0.24 o
  -1  -2   2      870.51      803.64     13.18 o
   0  -2   2      335.46      320.38      7.94 o
   1  -2   2     3969.00     4014.54    136.28 o
   2  -2   2       12.62        9.78      0.49 o
   3  -2   2        0.02        0.33      0.21 o
   4  -2   2      137.13      150.60      6.57 o
   5  -2   2        0.02       -0.42      0.77 o
   6  -2   2       77.88       90.73      3.01 o
   7  -2   2        1.23        0.11      1.04 o
   8  -2   2        0.01        0.07      0.68 o
   9  -2   2        0.00        0.76      0.99 o
  10  -2   2        6.88        9.93      1.34 o
 -12  -1   2        0.22        1.24      2.57 o
 -11  -1   2        0.65       -2.08      2.62 o
 -10  -1   2        4.65        4.70      1.28 o
  -9  -1   2        4.62        4.52      1.07 o
  -8  -1   2        9.37        9.16      0.56 o
  -7  -1   2       35.19       36.45      1.61 o
  -6  -1   2       50.60       51.65      2.02 o
  -5  -1   2      392.07      402.72      9.21 o
  -4  -1   2      468.24      479.23      8.58 o
  -3  -1   2       39.31       28.84      0.91 o
  -2  -1   2      437.78      419.11      8.62 o
  -1  -1   2       36.79       31.35      0.56 o
   0  -1   2      507.78      483.51      8.62 o
   1  -1   2      242.03      227.06      4.18 o
   2  -1   2       18.23       21.20      0.84 o
   3  -1   2       53.95       53.29      1.60 o
   4  -1   2       49.85       46.10      1.35 o
   5  -1   2        7.72       10.56      2.02 o
   6  -1   2        5.61        4.52      1.07 o
   7  -1   2        0.16       -0.13      1.06 o
   8  -1   2        4.72        4.22      0.85 o
   9  -1   2      100.68      106.47      3.38 o
  10  -1   2       16.81       16.44      1.79 o
  11  -1   2        1.48       -0.25      2.09 o
 -12   0   2        1.60        0.05      1.65 o
 -11   0   2        0.11        0.84      1.53 o
 -10   0   2       28.58       28.16      2.02 o
  -9   0   2       21.35       24.55      2.30 o
  -8   0   2       23.49       24.71      1.14 o
  -7   0   2        9.36        8.44      0.59 o
  -6   0   2       85.99      101.84      2.86 o
  -5   0   2       46.25       39.93      0.98 o
  -4   0   2        2.60        2.50      0.26 o
  -3   0   2      250.47      233.28      3.77 o
  -2   0   2      180.85      162.88      2.98 o
  -1   0   2     2078.74     1879.41     66.51 o
   0   0   2     1271.82     1145.10     23.74 o
   1   0   2      457.16      435.42      7.34 o
   2   0   2       24.02       23.32      0.54 o
   3   0   2      313.07      331.20      5.84 o
   4   0   2      116.66      123.38      3.41 o
   5   0   2        4.65        4.66      0.46 o
   6   0   2        4.23        4.61      1.30 o
   7   0   2       14.89       12.11      0.75 o
   8   0   2        2.03        0.37      0.91 o
   9   0   2      119.65      125.66      4.28 o
  10   0   2       13.12       13.04      2.09 o
  11   0   2        0.00        1.64      2.38 o
 -12   1   2        0.41       -1.19      1.64 o
 -11   1   2       23.19       25.18      2.40 o
 -10   1   2        0.26       -0.35      1.09 o
  -9   1   2        5.02        4.83      0.70 o
  -8   1   2       20.20       19.36      0.96 o
  -7   1   2        2.63        2.91      1.24 o
  -6   1   2      257.40      258.51      5.93 o
  -5   1   2        0.03       -0.39      0.39 o
  -4   1   2      126.30      127.37      2.78 o
  -3   1   2       22.66       23.58      0.48 o
  -2   1   2       82.05       77.21      1.34 o
  -1   1   2      306.47      270.05      6.38 o
   0   1   2      166.06      143.74      2.56 o
   1   1   2      147.12      139.74      2.53 o
   2   1   2      546.79      566.23      9.34 o
   3   1   2      127.13      134.17      2.61 o
   4   1   2      165.99      168.41      3.88 o
   5   1   2       25.27       23.68      1.80 o
   6   1   2        3.78        3.15      1.02 o
   7   1   2      145.14      148.78      4.69 o
   8   1   2       60.93       59.28      3.79 o
   9   1   2        0.02        1.24      1.19 o
  10   1   2        1.35        1.98      1.49 o
 -12   2   2       15.09       20.73      3.20 o
 -11   2   2        8.85        9.24      1.88 o
 -10   2   2        0.14        1.92      1.19 o
  -9   2   2       39.47       39.32      2.64 o
  -8   2   2       23.49       24.66      3.64 o
  -7   2   2        2.90        2.87      0.55 o
  -6   2   2        4.61        3.38      0.41 o
  -5   2   2      111.02      109.94      2.12 o
  -4   2   2       17.00       17.76      0.59 o
  -3   2   2      125.57      110.19      1.78 o
  -2   2   2      148.56      126.72      2.02 o
  -1   2   2       24.32       22.20      0.57 o
   0   2   2       13.34       13.17      0.42 o
   1   2   2      612.46      588.19     12.66 o
   2   2   2      769.67      804.66     14.68 o
   3   2   2      827.05      867.20     16.52 o
   4   2   2      102.47       97.83      2.06 o
   5   2   2       52.45       51.31      1.62 o
   6   2   2      150.97      148.41      6.52 o
   7   2   2      154.16      161.72      7.16 o
   8   2   2      209.99      224.29     10.33 o
   9   2   2        3.69        3.32      1.82 o
  10   2   2        3.35        3.97      2.44 o
 -12   3   2        2.70        4.52      2.69 o
 -11   3   2        3.69        3.48      1.55 o
 -10   3   2        5.07        5.32      1.21 o
  -9   3   2       13.11       12.90      2.44 o
  -8   3   2      204.38      216.07      7.93 o
  -7   3   2        7.34        8.39      0.74 o
  -6   3   2       21.19       21.52      0.82 o
  -5   3   2        2.69        2.31      0.41 o
  -4   3   2      304.57      325.65      7.51 o
  -3   3   2        5.25        6.02      0.25 o
  -2   3   2       51.83       59.26      1.36 o
  -1   3   2      136.77      143.71      3.38 o
   0   3   2      456.27      461.50     12.81 o
   1   3   2      199.18      224.92      4.71 o
   2   3   2       49.14       48.21      1.39 o
   3   3   2        6.53        5.06      0.46 o
   4   3   2      226.01      222.40      6.30 o
   5   3   2       10.95       12.09      1.37 o
   6   3   2      203.90      200.30      8.56 o
   7   3   2       29.32       25.18      1.91 o
   8   3   2        4.87        5.86      1.54 o
   9   3   2        2.67        3.61      1.79 o
  10   3   2       21.86       18.73      2.86 o
 -12   4   2        3.31        2.38      1.89 o
 -11   4   2        2.39       -0.13      2.28 o
 -10   4   2        0.33        0.29      0.99 o
  -9   4   2       15.19       15.37      2.34 o
  -8   4   2       21.42       22.11      1.44 o
  -7   4   2        2.07        1.81      0.53 o
  -6   4   2        1.43        2.17      0.34 o
  -5   4   2      111.87      109.37      4.12 o
  -4   4   2       12.79        9.76      1.19 o
  -3   4   2       19.20       23.89      0.72 o
  -2   4   2      116.63      128.75      2.68 o
  -1   4   2        0.65        0.54      0.20 o
   0   4   2      896.03      926.47     31.70 o
   1   4   2      322.02      365.63     14.00 o
   2   4   2        4.12        4.76      0.34 o
   3   4   2        5.33        4.91      0.50 o
   4   4   2        1.63        1.83      0.30 o
   5   4   2       12.65       14.18      1.91 o
   6   4   2      119.81      124.11      5.49 o
   7   4   2        0.29        2.12      0.99 o
   8   4   2       38.42       38.79      3.24 o
   9   4   2        8.15        6.75      1.79 o
  10   4   2        0.03        0.00      0.50 o
 -11   5   2        2.35        0.00      1.29 o
 -10   5   2        0.99        0.67      0.92 o
  -9   5   2       90.51       95.50      4.56 o
  -8   5   2        0.08       -0.59      1.11 o
  -7   5   2       44.36       45.84      1.71 o
  -6   5   2        9.64       10.28      0.63 o
  -5   5   2       23.38       19.29      1.11 o
  -4   5   2       38.59       34.81      1.15 o
  -3   5   2       13.86       12.48      0.70 o
  -2   5   2      108.18      107.35      3.32 o
  -1   5   2      455.88      475.36     19.64 o
   0   5   2        6.55        6.64      0.54 o
   1   5   2      417.77      453.82     16.19 o
   2   5   2       45.89       48.64      1.67 o
   3   5   2       62.14       62.68      2.12 o
   4   5   2      167.45      156.58      4.75 o
   5   5   2        1.99        0.54      0.75 o
   6   5   2        7.91        7.11      1.24 o
   7   5   2       20.03       23.11      2.23 o
   8   5   2       11.53       11.70      2.07 o
   9   5   2       13.52       13.14      2.50 o
  10   5   2        2.26        0.60      1.74 o
 -11   6   2        0.02       -0.09      1.08 o
 -10   6   2        0.01       -0.05      0.94 o
  -9   6   2        2.04        1.03      0.95 o
  -8   6   2       13.59       15.91      1.71 o
  -7   6   2       74.31       80.38      2.33 o
  -6   6   2       33.47       32.60      3.00 o
  -5   6   2        3.73        4.31      0.58 o
  -4   6   2       85.14       84.61      3.11 o
  -3   6   2       46.41       46.20      1.48 o
  -2   6   2       41.42       44.98      1.70 o
  -1   6   2      648.33      702.46     18.65 o
   0   6   2      209.38      233.66      6.67 o
   1   6   2       52.49       51.63      2.73 o
   2   6   2       50.08       49.23      1.88 o
   3   6   2       50.04       50.52      2.50 o
   4   6   2      246.83      262.46      7.98 o
   5   6   2        0.43       -1.08      1.08 o
   7   6   2        0.01        0.15      1.49 o
   8   6   2        1.11       -0.69      1.24 o
   9   6   2       18.28       20.10      2.65 o
 -10   7   2        0.60        0.61      1.00 o
  -9   7   2       27.72       25.43      1.36 o
  -8   7   2        6.60        7.25      0.86 o
  -7   7   2       56.73       56.39      2.64 o
  -6   7   2      108.33      116.40      4.56 o
  -5   7   2        0.60        0.05      0.55 o
  -4   7   2        1.16        0.05      0.60 o
  -3   7   2       71.23       74.32      2.67 o
  -2   7   2       34.94       34.53      1.57 o
  -1   7   2       98.38      103.13      3.29 o
   0   7   2       48.07       45.83      1.91 o
   1   7   2       31.03       33.79      1.47 o
   2   7   2        3.49        5.59      0.60 o
   3   7   2       23.40       24.48      1.11 o
   4   7   2        5.54        5.29      0.65 o
   5   7   2       10.14       10.57      1.56 o
   6   7   2        6.11        4.17      1.04 o
   7   7   2       12.43       13.55      2.23 o
   8   7   2        0.00       -1.79      1.79 o
   9   7   2        0.02        0.84      1.58 o
 -10   8   2        0.67        3.97      2.72 o
  -9   8   2        0.31        1.33      1.43 o
  -8   8   2       15.99       10.94      1.40 o
  -7   8   2       13.10       12.18      1.28 o
  -6   8   2        8.83        7.81      1.10 o
  -5   8   2        0.86        0.15      0.50 o
  -4   8   2        8.33        5.46      0.79 o
  -3   8   2        3.12        3.17      0.60 o
  -2   8   2        8.25        9.46      1.60 o
  -1   8   2       87.51       93.37      3.40 o
   0   8   2        5.54        5.26      0.58 o
   1   8   2       33.20       27.41      1.10 o
   2   8   2       44.47       43.86      1.40 o
   3   8   2       10.08       12.33      0.84 o
   4   8   2        0.05        0.54      0.54 o
   5   8   2        0.65       -1.24      1.33 o
   6   8   2        0.21       -0.54      1.14 o
   7   8   2        4.09        5.10      2.13 o
   8   8   2        6.60        6.53      2.34 o
  -9   9   2        0.04        2.42      2.98 o
  -8   9   2       43.28       44.89      2.64 o
  -7   9   2       15.50       13.50      1.29 o
  -6   9   2       18.65       18.98      1.41 o
  -5   9   2        1.08        1.33      0.65 o
  -4   9   2        6.27        5.10      0.70 o
  -3   9   2       77.98       75.67      2.69 o
  -2   9   2       35.90       40.65      2.07 o
  -1   9   2       50.62       45.55      2.09 o
   0   9   2       28.26       24.55      1.18 o
   1   9   2        1.77        2.12      0.63 o
   2   9   2      100.15      108.05      2.93 o
   3   9   2       37.99       36.97      1.80 o
   4   9   2       36.51       34.28      2.56 o
   5   9   2        0.86        1.24      1.24 o
   6   9   2        8.47        9.94      1.64 o
   7   9   2        4.62        8.00      2.23 o
   8   9   2        1.37        3.17      2.83 o
  -8  10   2        1.75        6.38      2.88 o
  -7  10   2        0.00       -1.73      2.37 o
  -6  10   2        5.65        4.67      1.18 o
  -5  10   2        4.46        2.62      0.98 o
  -4  10   2       18.17       18.13      1.32 o
  -3  10   2        9.69        7.38      0.88 o
  -2  10   2        3.24        2.22      0.59 o
  -1  10   2        2.84        2.83      0.85 o
   0  10   2       55.09       56.71      2.12 o
   1  10   2       26.48       25.39      1.20 o
   2  10   2       21.38       21.12      1.16 o
   3  10   2       56.12       62.13      2.11 o
   4  10   2        2.97        2.49      1.00 o
   5  10   2        0.49       -1.08      1.77 o
   6  10   2        4.54        4.67      2.22 o
   7  10   2        2.03        3.37      1.94 o
  -7  11   2        0.00        0.94      2.83 o
  -6  11   2        0.03        0.45      1.84 o
  -5  11   2       13.91       16.55      2.98 o
  -4  11   2        7.47        5.26      0.91 o
  -3  11   2        0.50        0.54      1.04 o
  -2  11   2        2.22        1.92      0.90 o
  -1  11   2       43.33       44.23      2.15 o
   0  11   2        0.02        0.99      1.13 o
   1  11   2       14.43       13.75      1.05 o
   2  11   2       41.77       48.05      1.85 o
   3  11   2        2.58        5.89      1.33 o
   4  11   2       61.32       70.26      3.77 o
   5  11   2        2.24        0.64      1.14 o
   6  11   2        0.00        0.84      1.38 o
  -6  12   2        1.54        6.49      3.09 o
  -5  12   2        0.01        1.04      2.67 o
  -4  12   2        0.34        0.84      1.93 o
  -3  12   2        0.14       -0.45      1.64 o
  -2  12   2        6.44        5.10      1.05 o
  -1  12   2       20.06       21.12      1.16 o
   0  12   2        9.91        7.11      0.98 o
   1  12   2        1.83        1.33      0.80 o
   2  12   2        0.13       -0.29      0.89 o
   3  12   2       11.63       10.57      1.65 o
   4  12   2        0.52        3.02      1.35 o
  -4  13   2        6.47        4.79      2.31 o
  -3  13   2        1.26        2.97      2.18 o
  -2  13   2        1.75        4.79      2.71 o
  -1  13   2        2.13        2.53      1.84 o
   0  13   2        2.05        4.85      2.48 o
   1  13   2        1.41        2.66      1.33 o
   2  13   2        0.17       -0.29      1.23 o
  -4 -13   3        0.03        0.35      1.99 o
  -3 -13   3        1.95        2.18      1.58 o
  -1 -13   3       14.06       13.55      2.95 o
   0 -13   3       27.05       29.59      2.91 o
   1 -13   3        1.25        0.29      1.62 o
   2 -13   3        3.76        2.33      1.78 o
  -6 -12   3        5.69        4.76      2.27 o
  -5 -12   3       13.26       17.41      3.35 o
  -4 -12   3        0.62        0.69      2.22 o
  -3 -12   3        3.89        2.58      1.54 o
  -2 -12   3        6.76        7.08      2.28 o
  -1 -12   3       14.58       12.73      2.01 o
   0 -12   3        0.01       -0.74      1.33 o
   1 -12   3        9.94        6.00      1.79 o
   2 -12   3        0.90        3.61      2.03 o
   3 -12   3        5.08        4.37      2.44 o
   4 -12   3        0.05       -0.20      2.66 o
  -7 -11   3       11.10       10.71      1.70 o
  -6 -11   3        0.59       -0.50      0.99 o
  -5 -11   3        2.15        0.20      0.84 o
  -4 -11   3       26.52       25.89      2.36 o
  -3 -11   3        0.06       -0.74      1.78 o
  -2 -11   3       15.78       14.76      1.68 o
  -1 -11   3       15.65       16.55      2.12 o
   0 -11   3       24.90       21.57      1.90 o
   1 -11   3       23.94       23.92      2.62 o
   2 -11   3       21.59       23.92      2.20 o
   3 -11   3        3.93        2.02      1.78 o
   4 -11   3        5.05        4.55      2.04 o
   5 -11   3        1.38       -1.48      1.78 o
   6 -11   3        7.50        2.42      1.93 o
  -8 -10   3        6.07        8.20      1.57 o
  -7 -10   3        1.29        2.66      1.77 o
  -6 -10   3        2.30        2.49      1.13 o
  -5 -10   3        0.33        1.92      1.09 o
  -4 -10   3        2.23        1.73      1.18 o
  -3 -10   3        4.29        3.67      0.78 o
  -2 -10   3        3.21        4.11      1.28 o
  -1 -10   3       12.30       13.75      1.57 o
   0 -10   3       62.16       53.67      4.02 o
   1 -10   3       47.82       39.49      2.74 o
   2 -10   3       12.33       11.94      1.75 o
   3 -10   3        0.51        0.25      1.49 o
   4 -10   3        0.08        0.20      1.73 o
   5 -10   3        6.28        4.55      1.53 o
   6 -10   3        8.52        6.03      1.94 o
   7 -10   3       28.70       23.24      3.05 o
  -9  -9   3        3.98        4.55      1.83 o
  -8  -9   3       20.28       21.05      2.65 o
  -7  -9   3        2.13        0.25      1.10 o
  -6  -9   3        1.28        1.73      1.45 o
  -5  -9   3       49.48       47.96      2.54 o
  -4  -9   3       17.97       18.80      1.34 o
  -3  -9   3        0.04        1.28      0.68 o
  -2  -9   3        0.34        0.25      0.60 o
  -1  -9   3        9.93        8.20      0.68 o
   0  -9   3        0.02       -0.25      0.75 o
   1  -9   3       15.20       13.55      1.45 o
   2  -9   3       41.99       39.14      2.56 o
   3  -9   3        0.95        0.69      1.38 o
   4  -9   3        2.36        1.19      1.05 o
   5  -9   3       25.57       19.47      2.30 o
   6  -9   3        7.74       10.25      2.34 o
   7  -9   3        2.82        2.88      2.63 o
 -10  -8   3        0.53       -2.37      2.37 o
  -9  -8   3        0.29        1.64      2.13 o
  -8  -8   3        0.98       -0.20      1.13 o
  -7  -8   3        0.32       -0.50      0.99 o
  -6  -8   3       23.27       20.03      1.51 o
  -5  -8   3        9.38        5.76      1.05 o
  -4  -8   3       15.74       13.34      1.03 o
  -3  -8   3        4.03        3.77      0.68 o
  -2  -8   3        0.11        0.29      0.54 o
  -1  -8   3       61.74       64.03      2.37 o
   0  -8   3      604.49      617.53     22.39 o
   1  -8   3        1.01       -0.94      1.19 o
   2  -8   3      167.85      184.11      9.36 o
   3  -8   3        8.41        9.33      1.20 o
   4  -8   3       53.21       54.29      4.35 o
   5  -8   3      264.22      264.52     15.34 o
   6  -8   3       21.41       43.21     13.60 o
   7  -8   3        0.02        1.38      2.07 o
   8  -8   3        0.08        2.58      2.62 o
 -10  -7   3        4.16        6.75      1.79 o
  -9  -7   3        4.33        1.14      1.88 o
  -8  -7   3        0.07        0.29      1.62 o
  -7  -7   3       41.56       38.71      2.45 o
  -6  -7   3       24.67       24.34      1.81 o
  -5  -7   3        9.94        8.41      0.78 o
  -4  -7   3       18.82       20.48      1.08 o
  -3  -7   3        0.23       -0.10      0.40 o
  -2  -7   3       16.86       17.36      0.88 o
  -1  -7   3       10.68       10.12      0.67 o
   0  -7   3       56.93       58.63      1.83 o
   1  -7   3        1.77        2.12      0.84 o
   2  -7   3      225.96      228.74     10.64 o
   3  -7   3       19.91       17.83      1.78 o
   4  -7   3       84.55       86.95      4.59 o
   5  -7   3        7.60        6.10      1.29 o
   6  -7   3       19.82       15.76      2.18 o
   7  -7   3       17.44       21.57      2.55 o
   8  -7   3        0.06        1.88      1.58 o
   9  -7   3        0.15       -0.60      2.99 o
 -11  -6   3        1.17        2.22      1.72 o
 -10  -6   3        0.45       -0.10      2.29 o
  -9  -6   3        6.45        6.14      1.54 o
  -8  -6   3        0.20        0.94      1.00 o
  -7  -6   3       60.60       55.65      3.68 o
  -6  -6   3        0.12       -1.04      1.04 o
  -5  -6   3        9.73        7.11      1.09 o
  -4  -6   3       41.81       47.08      1.55 o
  -3  -6   3       16.53       15.85      0.66 o
  -2  -6   3      418.23      438.07     10.90 o
  -1  -6   3       27.63       26.32      0.94 o
   0  -6   3       39.42       37.92      1.91 o
   1  -6   3       28.41       27.20      1.54 o
   2  -6   3        0.90        0.54      0.59 o
   3  -6   3       51.31       47.86      3.41 o
   4  -6   3      288.80      305.34     12.01 o
   5  -6   3       56.58       54.99      2.35 o
   6  -6   3        3.73        0.20      1.43 o
   7  -6   3        2.54        2.92      1.68 o
   8  -6   3        3.84       -0.29      1.97 o
   9  -6   3        0.31       -0.05      1.75 o
 -11  -5   3        4.38        8.57      2.52 o
 -10  -5   3       17.11       18.13      2.16 o
  -9  -5   3        0.21        0.20      1.04 o
  -8  -5   3        6.51        8.91      1.30 o
  -7  -5   3        0.13        1.28      1.18 o
  -6  -5   3        7.22        5.26      0.71 o
  -5  -5   3       38.61       38.44      1.57 o
  -4  -5   3      186.66      191.44      6.23 o
  -3  -5   3        6.25        5.59      0.40 o
  -2  -5   3      590.26      667.10     19.63 o
  -1  -5   3      413.78      462.25     13.31 o
   0  -5   3        5.32        5.20      0.83 o
   1  -5   3       25.04       21.84      1.32 o
   2  -5   3        3.08        2.78      0.85 o
   3  -5   3        1.21        1.58      0.32 o
   4  -5   3       11.76       10.82      0.57 o
   5  -5   3       11.10       13.82      0.84 o
   6  -5   3       77.23       86.66      3.19 o
   7  -5   3       18.36       22.73      1.36 o
   8  -5   3        1.36        2.42      1.97 o
   9  -5   3        4.06        2.62      1.68 o
 -12  -4   3        1.04       -2.44      2.44 o
 -11  -4   3       13.55       12.63      2.00 o
 -10  -4   3        1.13       -0.45      1.09 o
  -9  -4   3       15.91       14.44      1.55 o
  -8  -4   3        1.63        2.88      1.05 o
  -7  -4   3       55.68       50.52      2.90 o
  -6  -4   3       44.93       40.30      1.43 o
  -5  -4   3       90.65       87.22      3.42 o
  -4  -4   3      209.28      237.33      6.72 o
  -3  -4   3      710.41      795.95     17.61 o
  -2  -4   3       21.70       26.81      0.73 o
  -1  -4   3      147.60      150.30      4.31 o
   1  -4   3       14.09       13.60      1.09 o
   2  -4   3      523.12      565.71     15.23 o
   3  -4   3        2.73        3.27      0.30 o
   4  -4   3       17.41       15.95      0.61 o
   5  -4   3        0.06       -0.66      1.17 o
   6  -4   3       11.51       10.90      0.94 o
   7  -4   3        2.50        2.29      0.86 o
   8  -4   3       12.20       13.65      1.23 o
   9  -4   3        0.07       -0.05      2.46 o
  10  -4   3        1.86        1.04      3.12 o
 -12  -3   3        0.87       -1.88      2.43 o
 -11  -3   3        1.21       -0.20      1.38 o
 -10  -3   3        3.99        5.66      1.37 o
  -9  -3   3       39.28       31.46      2.29 o
  -8  -3   3       85.00       72.15      3.35 o
  -7  -3   3       64.29       61.35      1.64 o
  -6  -3   3       22.54       17.02      1.23 o
  -5  -3   3       17.08       19.15      0.76 o
  -4  -3   3      138.93      149.78      3.41 o
  -3  -3   3      874.24      927.43     16.60 o
  -2  -3   3      166.45      171.28      2.93 o
  -1  -3   3      672.10      677.01     10.61 o
   0  -3   3       20.61       24.58      0.71 o
   1  -3   3       71.00       74.81      1.84 o
   2  -3   3       29.79       32.63      1.49 o
   3  -3   3       35.66       38.23      1.77 o
   4  -3   3       12.44       12.99      1.64 o
   5  -3   3        0.59        0.32      0.51 o
   6  -3   3        3.36        2.49      0.67 o
   7  -3   3        0.77        0.95      0.82 o
   8  -3   3        4.77        5.22      0.95 o
   9  -3   3        2.48        2.50      1.16 o
  10  -3   3       31.00       28.54      2.28 o
 -12  -2   3       10.30       13.60      2.80 o
 -11  -2   3        2.66        1.28      2.03 o
 -10  -2   3        7.05        6.10      1.67 o
  -9  -2   3      154.88      146.53      6.82 o
  -8  -2   3       30.13       26.99      1.19 o
  -7  -2   3        4.33        3.18      0.54 o
  -6  -2   3       15.07       15.41      0.85 o
  -5  -2   3       44.88       51.41      1.42 o
  -4  -2   3       85.08       77.13      1.62 o
  -3  -2   3        5.17        5.03      0.28 o
  -2  -2   3      138.51      133.74      2.50 o
  -1  -2   3      209.27      210.39      5.40 o
   0  -2   3      128.44      127.46      2.51 o
   1  -2   3      122.09      119.33      2.28 o
   2  -2   3      108.51      101.64      4.48 o
   3  -2   3       14.50       17.56      0.63 o
   4  -2   3        7.17        3.88      0.91 o
   5  -2   3       15.81       17.04      1.04 o
   6  -2   3        7.63        7.04      1.20 o
   7  -2   3        2.04        3.18      0.74 o
   8  -2   3        2.53        3.62      1.33 o
   9  -2   3        0.99        3.28      1.32 o
  10  -2   3       43.20       43.53      2.76 o
 -12  -1   3        4.15        6.45      1.93 o
 -11  -1   3        1.72        1.38      1.34 o
 -10  -1   3       74.74       69.90      4.47 o
  -9  -1   3       57.13       54.61      4.68 o
  -8  -1   3        3.71        3.55      0.55 o
  -7  -1   3      217.73      215.32      5.75 o
  -6  -1   3       66.98       70.48      1.79 o
  -5  -1   3      393.78      421.39      7.62 o
  -4  -1   3       94.00       83.93      1.69 o
  -3  -1   3       19.67       21.51      1.30 o
  -2  -1   3      105.85       91.78      1.67 o
  -1  -1   3      120.00      112.60      2.27 o
   0  -1   3        3.35        3.51      0.25 o
   1  -1   3      154.04      159.88      2.73 o
   2  -1   3       22.48       21.67      0.76 o
   3  -1   3        0.98        1.70      0.23 o
   4  -1   3        0.05       -0.08      0.47 o
   5  -1   3       32.36       32.22      1.19 o
   6  -1   3       26.26       26.74      1.39 o
   7  -1   3        0.43        0.50      0.59 o
   8  -1   3       15.55       13.83      1.95 o
   9  -1   3       20.26       21.39      1.55 o
  10  -1   3        0.56        1.34      1.20 o
 -12   0   3        3.67        6.28      2.47 o
 -11   0   3       41.42       46.99      3.47 o
 -10   0   3       39.56       37.06      2.49 o
  -9   0   3        6.64        5.76      0.69 o
  -8   0   3      163.83      164.17      6.50 o
  -7   0   3       35.89       34.26      2.30 o
  -6   0   3        4.61        5.10      0.37 o
  -5   0   3        1.93        0.59      0.30 o
  -4   0   3        1.56        2.58      0.22 o
  -3   0   3        3.26        4.93      0.28 o
  -2   0   3      649.45      607.88     11.77 o
  -1   0   3      381.62      334.15      5.97 o
   0   0   3      159.07      159.34      3.26 o
   1   0   3      235.21      234.57      5.19 o
   2   0   3      137.79      134.28      2.43 o
   3   0   3      258.74      282.60      5.76 o
   4   0   3       42.77       51.01      2.60 o
   5   0   3        8.29        9.09      0.55 o
   6   0   3        1.98        3.31      0.78 o
   7   0   3        0.06        1.73      0.94 o
   8   0   3       47.23       50.08      2.24 o
   9   0   3       50.80       49.52      2.40 o
  10   0   3        0.01        1.14      1.49 o
 -12   1   3        6.09        4.79      1.72 o
 -11   1   3        8.56        8.20      2.13 o
 -10   1   3        0.44        0.99      1.09 o
  -9   1   3       56.17       57.65      2.33 o
  -8   1   3       76.33       82.83      2.76 o
  -7   1   3      337.36      355.11      9.44 o
  -6   1   3       22.88       26.57      0.89 o
  -5   1   3      200.41      201.65      3.77 o
  -4   1   3      278.94      291.05      5.08 o
  -3   1   3      485.98      468.05      7.39 o
  -2   1   3       21.12       21.87      0.53 o
  -1   1   3        8.33       10.39      0.30 o
   0   1   3       71.82       58.93      1.26 o
   1   1   3      444.94      446.10      7.96 o
   2   1   3      189.19      208.57      3.61 o
   3   1   3        1.77        2.63      0.23 o
   4   1   3       15.60       13.92      0.50 o
   5   1   3        4.60        3.64      0.39 o
   6   1   3        0.07        0.26      0.81 o
   7   1   3       46.60       51.23      3.61 o
   8   1   3        0.07       -0.76      0.76 o
   9   1   3        2.35        2.53      1.72 o
  10   1   3        0.19        6.03      2.73 o
 -12   2   3       23.26       16.95      2.20 o
 -11   2   3       20.04       19.10      2.64 o
 -10   2   3        0.72        1.43      1.23 o
  -9   2   3       71.12       72.76      2.42 o
  -8   2   3       99.02       98.30      4.11 o
  -7   2   3      116.50      120.80      3.04 o
  -6   2   3        0.01        0.42      1.99 o
  -5   2   3        9.31       10.75      0.45 o
  -4   2   3     1002.48     1026.14     17.33 o
  -3   2   3       68.51       63.56      1.07 o
  -2   2   3      153.34      174.35      4.16 o
  -1   2   3       50.65       44.52      1.37 o
   0   2   3        0.00       -0.30      0.37 o
   1   2   3      228.74      236.64      4.21 o
   2   2   3      379.17      427.03      7.09 o
   3   2   3        6.63        4.36      1.09 o
   4   2   3       19.59       20.22      0.60 o
   5   2   3      103.02       97.61      4.33 o
   6   2   3        4.84        4.52      1.20 o
   7   2   3       53.28       52.85      3.17 o
   8   2   3        3.69       -0.15      1.34 o
   9   2   3        0.03        0.60      1.24 o
  10   2   3        1.29        0.00      0.50 o
 -12   3   3        0.06       -0.20      1.78 o
 -11   3   3        7.44        4.22      2.08 o
 -10   3   3        0.82        0.62      2.01 o
  -9   3   3       12.13       11.06      1.05 o
  -8   3   3      126.08      125.01      3.29 o
  -7   3   3       10.05       10.85      0.68 o
  -6   3   3       39.87       36.43      1.10 o
  -5   3   3       69.65       75.43      1.90 o
  -4   3   3      101.90      103.98      2.18 o
  -3   3   3       26.17       31.07      0.94 o
  -2   3   3       45.64       54.61      2.05 o
  -1   3   3        2.63        3.21      0.42 o
   0   3   3      175.54      170.97      3.67 o
   1   3   3        9.85       10.33      0.38 o
   2   3   3      215.31      235.61      4.80 o
   3   3   3       55.25       58.12      1.39 o
   4   3   3       90.65       88.02      2.25 o
   5   3   3       12.46       11.13      0.99 o
   6   3   3       15.50       14.55      1.23 o
   7   3   3       13.61       12.04      1.47 o
   8   3   3        6.67        5.14      1.69 o
   9   3   3        0.01       -1.74      1.74 o
  10   3   3        0.10       -0.29      1.43 o
 -12   4   3        0.99        0.10      1.79 o
 -11   4   3        4.64        6.24      1.58 o
 -10   4   3        1.96        1.03      0.75 o
  -9   4   3       29.56       28.54      1.55 o
  -8   4   3        0.39       -0.13      1.09 o
  -7   4   3       62.69       66.29      2.71 o
  -6   4   3        9.92        9.59      0.66 o
  -5   4   3      228.31      238.55      5.11 o
  -4   4   3       51.17       47.17      1.32 o
  -3   4   3      365.80      376.10      9.42 o
  -2   4   3       46.75       49.23      1.78 o
  -1   4   3      324.76      336.90      7.94 o
   0   4   3      933.59     1003.58     34.76 o
   1   4   3      219.79      248.70      5.57 o
   2   4   3      110.48      108.31      2.92 o
   3   4   3       36.04       32.24      1.03 o
   4   4   3        1.60        1.08      0.29 o
   5   4   3      107.95      116.10      4.24 o
   6   4   3        0.05        0.10      0.75 o
   7   4   3       21.58       19.47      1.86 o
   8   4   3        7.31        9.11      1.83 o
   9   4   3        0.74        3.22      1.79 o
 -11   5   3       14.49       13.95      2.95 o
 -10   5   3       12.77       12.87      1.15 o
  -9   5   3        0.12       -0.21      0.45 o
  -8   5   3       22.36       21.83      1.09 o
  -7   5   3       12.74       12.19      0.72 o
  -6   5   3       28.88       29.12      1.08 o
  -5   5   3      386.54      407.40     12.78 o
  -4   5   3        0.20        0.83      0.29 o
  -3   5   3        6.68        4.35      0.64 o
  -2   5   3       59.93       54.40      1.87 o
  -1   5   3      274.62      281.26      8.02 o
   0   5   3      250.84      256.12      9.24 o
   1   5   3       91.43      102.99      3.14 o
   2   5   3       58.61       57.34      1.92 o
   3   5   3       30.22       34.86      1.33 o
   4   5   3      122.78      126.16      5.06 o
   5   5   3        1.07        0.15      0.85 o
   6   5   3        0.52        1.14      1.34 o
   7   5   3        1.09        0.99      1.23 o
   8   5   3        1.10        0.35      1.74 o
   9   5   3        8.74        7.77      1.69 o
 -11   6   3        0.75        0.79      1.62 o
 -10   6   3        8.77        7.83      2.77 o
  -9   6   3        0.75        1.39      0.78 o
  -8   6   3       19.95       21.79      1.18 o
  -7   6   3       37.35       33.98      1.90 o
  -6   6   3        2.11        0.54      0.54 o
  -5   6   3        2.22        2.77      1.39 o
  -4   6   3        5.12        5.92      0.89 o
  -3   6   3        0.34        0.29      0.40 o
  -2   6   3        0.57        0.60      0.60 o
  -1   6   3       22.18       21.12      0.91 o
   0   6   3      115.66      114.43      3.62 o
   1   6   3       75.04       79.89      3.27 o
   2   6   3        1.34        1.24      0.59 o
   3   6   3      288.67      274.22      7.92 o
   4   6   3        0.13        0.15      0.54 o
   5   6   3        3.96        2.97      1.34 o
   6   6   3        2.41        5.10      0.99 o
   7   6   3        6.48        6.89      3.29 o
   8   6   3        2.36        2.33      1.44 o
   9   6   3       16.31       15.20      2.74 o
 -11   7   3        1.40        1.23      1.36 o
 -10   7   3        6.42        6.62      2.49 o
  -9   7   3        1.92        2.21      0.83 o
  -8   7   3        9.94       10.62      1.19 o
  -7   7   3       36.57       33.79      1.80 o
  -6   7   3       59.52       60.37      2.73 o
  -5   7   3       76.71       70.49      2.48 o
  -4   7   3        0.96        1.38      0.54 o
  -3   7   3        2.86        1.28      0.40 o
  -2   7   3      186.29      191.05      5.83 o
  -1   7   3      206.96      225.56      8.25 o
   0   7   3      175.07      178.61      6.02 o
   1   7   3       80.14       78.38      3.62 o
   2   7   3       17.16       16.09      0.90 o
   3   7   3      250.42      281.26      7.79 o
   4   7   3       77.70       71.68      2.50 o
   5   7   3       25.77       22.30      2.06 o
   6   7   3       25.38       29.98      2.16 o
   7   7   3       34.63       35.70      3.45 o
   8   7   3        1.67        1.48      1.68 o
 -10   8   3        1.21        0.29      2.46 o
  -9   8   3        2.67        3.07      2.27 o
  -8   8   3        0.53       -0.29      1.18 o
  -7   8   3        0.27        0.60      0.80 o
  -6   8   3        3.84        2.66      0.85 o
  -5   8   3       38.17       39.58      1.95 o
  -4   8   3        4.09        2.53      0.65 o
  -3   8   3       50.78       44.98      1.98 o
  -2   8   3        2.83        3.27      0.58 o
  -1   8   3       12.35       13.19      0.87 o
   0   8   3        2.11        2.22      0.51 o
   1   8   3       90.26       83.83      2.96 o
   2   8   3      134.63      132.40      4.05 o
   3   8   3       50.87       49.13      1.87 o
   4   8   3       43.20       43.76      2.70 o
   5   8   3        4.02        4.70      1.83 o
   6   8   3        2.29        4.52      1.38 o
   7   8   3       10.13       12.09      2.55 o
   8   8   3        2.46        2.66      1.84 o
  -9   9   3        0.97        1.79      1.94 o
  -8   9   3       12.36       10.90      2.23 o
  -7   9   3        0.51        0.74      1.48 o
  -6   9   3       17.23       15.48      1.27 o
  -5   9   3       17.65       15.48      1.22 o
  -4   9   3        6.67        7.08      0.82 o
  -3   9   3       48.81       44.14      2.06 o
  -2   9   3        2.96        1.88      0.64 o
  -1   9   3        2.78        3.51      0.74 o
   0   9   3       49.80       48.15      2.05 o
   1   9   3       10.38        9.90      0.71 o
   2   9   3        0.00        0.25      0.55 o
   3   9   3      111.81      120.84      4.95 o
   4   9   3        1.51        2.27      3.75 o
   5   9   3       86.03       92.83      5.15 o
   6   9   3       27.63       28.91      3.03 o
   7   9   3        1.64       -0.64      1.78 o
  -9  10   3        2.15        3.56      3.26 o
  -8  10   3        0.23        0.74      1.63 o
  -7  10   3        0.11        1.98      2.52 o
  -6  10   3        5.56        5.36      2.12 o
  -5  10   3        4.42        6.75      2.27 o
  -4  10   3        9.92        6.64      0.94 o
  -3  10   3       11.93        9.68      1.05 o
  -2  10   3        1.25        0.20      0.69 o
  -1  10   3       38.89       40.56      2.24 o
   0  10   3      130.20      144.49      5.92 o
   1  10   3       10.80        8.41      0.90 o
   2  10   3        1.84        2.27      0.70 o
   3  10   3        2.84        1.68      1.09 o
   4  10   3        6.89        4.91      1.44 o
   5  10   3        6.20        5.59      2.16 o
   6  10   3        0.29       -1.04      1.74 o
  -7  11   3        4.47        7.69      2.89 o
  -6  11   3        1.11        1.73      1.93 o
  -5  11   3        1.89        1.54      1.72 o
  -4  11   3        0.36        1.48      2.12 o
  -3  11   3        6.06        6.03      1.52 o
  -2  11   3        0.82        1.08      1.23 o
  -1  11   3        2.67        1.64      0.85 o
   0  11   3       24.38       19.78      1.25 o
   1  11   3        4.32        4.55      0.90 o
   2  11   3        0.84        0.10      0.75 o
   3  11   3        0.20       -0.64      1.08 o
   4  11   3       19.64       21.05      1.68 o
   5  11   3        0.04       -1.35      1.35 o
  -6  12   3        1.12        6.10      3.06 o
  -5  12   3        0.14        8.61      3.22 o
  -4  12   3        0.21        0.84      2.72 o
  -3  12   3        1.50        4.55      2.37 o
  -2  12   3       37.46       40.39      3.40 o
  -1  12   3       19.34       16.26      1.42 o
   0  12   3        0.41       -1.08      1.08 o
   1  12   3        2.50        2.38      0.80 o
   2  12   3        1.84        0.89      1.14 o
   3  12   3       13.56       16.49      1.94 o
   4  12   3        2.38        0.64      1.49 o
  -4  13   3        0.22        2.42      2.23 o
  -3  13   3        4.54        7.23      3.10 o
  -2  13   3        8.49        8.41      3.30 o
  -1  13   3        2.00        2.08      2.82 o
   0  13   3        0.02       -1.48      1.53 o
   1  13   3        8.44       10.76      1.89 o
  -4 -13   4        2.80        5.46      3.49 o
  -3 -13   4        2.05        2.12      2.23 o
  -2 -13   4        0.95        0.25      2.09 o
   0 -13   4        5.79        3.43      2.97 o
   1 -13   4       15.47       13.44      2.37 o
  -5 -12   4        7.27        7.61      2.21 o
  -4 -12   4        3.17        1.83      1.63 o
  -3 -12   4        0.20       -0.50      2.28 o
  -2 -12   4        0.15       -1.14      1.88 o
   0 -12   4        1.92        3.02      2.13 o
   1 -12   4        8.45       10.21      2.52 o
   2 -12   4        2.47        2.08      2.17 o
   3 -12   4        0.02        1.14      2.68 o
   4 -12   4        0.28       -2.08      2.27 o
  -7 -11   4        4.04        0.05      1.70 o
  -6 -11   4        0.89       -1.58      2.43 o
  -5 -11   4        1.75        5.26      2.32 o
  -3 -11   4        0.02        1.14      1.54 o
  -2 -11   4        6.84        8.12      1.60 o
  -1 -11   4        0.26       -1.08      1.38 o
   0 -11   4       12.01       12.88      1.72 o
   1 -11   4        2.70        1.88      1.24 o
   2 -11   4       10.45       12.53      1.94 o
   3 -11   4        0.61       -1.14      1.84 o
   4 -11   4        0.00       -2.17      2.17 o
   5 -11   4        3.69        2.22      2.66 o
  -9 -10   4        0.16        3.43      2.48 o
  -8 -10   4        0.03        0.84      1.58 o
  -7 -10   4        1.25        0.54      1.44 o
  -6 -10   4        5.13        4.05      1.13 o
  -5 -10   4        3.21        1.19      1.05 o
  -4 -10   4        4.55        4.91      1.44 o
  -3 -10   4       15.61       14.71      1.73 o
  -2 -10   4        3.35        2.97      1.24 o
  -1 -10   4        1.66        4.46      1.28 o
   0 -10   4        2.21        1.48      1.13 o
   1 -10   4       85.28       83.32      5.14 o
   2 -10   4        2.81        5.04      1.49 o
   3 -10   4        4.70        7.57      1.82 o
   4 -10   4        2.43        0.20      1.83 o
   5 -10   4       21.54       18.86      3.00 o
   6 -10   4       21.67       24.55      3.56 o
  -9  -9   4        0.08        1.92      2.26 o
  -8  -9   4        0.25       -0.05      1.35 o
  -7  -9   4       13.94        9.59      1.87 o
  -6  -9   4       11.98       13.34      1.34 o
  -5  -9   4       12.53       13.55      1.35 o
  -4  -9   4        6.15        7.27      0.76 o
  -3  -9   4        3.63        3.32      0.80 o
  -2  -9   4        1.96        5.14      1.08 o
  -1  -9   4        7.85        9.07      1.40 o
   0  -9   4        0.18        0.45      0.89 o
   1  -9   4        8.38        4.85      1.40 o
   2  -9   4        3.48        3.02      1.15 o
   3  -9   4        7.91        5.04      2.18 o
   4  -9   4        1.05        2.97      1.38 o
   5  -9   4        0.46       -0.94      1.40 o
   6  -9   4        0.03        2.12      2.38 o
   7  -9   4        1.81        1.19      1.94 o
 -10  -8   4        0.59       -0.69      2.33 o
  -9  -8   4        0.01       -0.29      1.82 o
  -8  -8   4        9.36       11.75      2.08 o
  -7  -8   4        0.23        0.84      1.08 o
  -6  -8   4       38.27       32.25      1.60 o
  -5  -8   4       11.83       11.99      1.07 o
  -4  -8   4       47.65       44.98      2.55 o
  -3  -8   4       13.99       13.39      0.98 o
  -2  -8   4        5.35        5.36      0.58 o
  -1  -8   4       22.85       20.48      0.96 o
   0  -8   4       26.53       28.84      2.50 o
   1  -8   4       20.56       15.53      1.77 o
   2  -8   4        1.93        1.98      1.23 o
   3  -8   4        6.59        5.39      1.05 o
   4  -8   4        2.25       -0.20      1.48 o
   5  -8   4       40.27       45.93      3.24 o
   6  -8   4        0.95       -1.08      1.23 o
   7  -8   4        0.08       -1.64      1.78 o
 -11  -7   4        8.07       12.48      2.83 o
 -10  -7   4        2.93        4.05      1.78 o
  -9  -7   4        4.20        4.11      1.49 o
  -8  -7   4        0.01        0.74      1.18 o
  -7  -7   4        2.57        0.94      0.89 o
  -6  -7   4        0.06        1.14      0.74 o
  -5  -7   4       11.67        9.03      0.80 o
  -4  -7   4        0.00        1.19      0.45 o
  -3  -7   4       21.72       20.22      1.27 o
  -2  -7   4        0.05        0.50      0.45 o
  -1  -7   4       52.51       56.18      2.01 o
   0  -7   4       52.24       53.06      3.18 o
   1  -7   4        6.63        5.79      1.05 o
   2  -7   4       76.95       83.45      4.37 o
   3  -7   4       25.41       27.12      2.05 o
   4  -7   4        2.88        1.28      1.24 o
   5  -7   4       11.99       14.76      1.95 o
   6  -7   4        4.45        6.21      1.58 o
   7  -7   4        1.96        3.85      2.02 o
   8  -7   4        0.31        2.58      2.62 o
 -11  -6   4        0.26       -2.37      2.37 o
 -10  -6   4        1.98        0.74      2.02 o
  -9  -6   4        1.75       -0.74      1.92 o
  -8  -6   4        0.19        0.15      1.49 o
  -7  -6   4        8.23        2.66      1.33 o
  -6  -6   4      102.14       87.09      4.07 o
  -5  -6   4       46.36       44.14      1.59 o
  -4  -6   4       51.38       51.73      1.82 o
  -3  -6   4        2.20        2.38      0.38 o
  -2  -6   4      120.82      132.08      6.63 o
  -1  -6   4       10.62       11.17      0.52 o
   1  -6   4       12.84       12.53      1.25 o
   2  -6   4       28.16       27.86      1.78 o
   3  -6   4        5.61        6.14      1.08 o
   4  -6   4        7.16        3.77      1.34 o
   5  -6   4        3.45        6.96      1.19 o
   6  -6   4        1.35        2.62      1.18 o
   7  -6   4       24.36       19.47      2.17 o
   8  -6   4       13.09       10.76      2.82 o
 -11  -5   4        2.99        4.76      1.72 o
 -10  -5   4        1.36        4.55      1.62 o
  -9  -5   4       12.22        9.42      1.30 o
  -8  -5   4       37.95       30.91      2.43 o
  -7  -5   4      210.45      184.87      7.08 o
  -6  -5   4       20.22       17.24      1.58 o
  -5  -5   4        0.88        0.10      0.90 o
  -4  -5   4       19.07       19.22      0.86 o
  -3  -5   4        2.66        1.80      0.33 o
  -2  -5   4      177.03      189.54      4.87 o
  -1  -5   4       16.15       14.71      0.70 o
   1  -5   4       89.97       94.18      4.92 o
   2  -5   4        9.83       10.12      1.21 o
   3  -5   4        0.41        0.12      0.44 o
   4  -5   4        0.00        0.35      0.47 o
   5  -5   4       30.46       31.66      2.48 o
   6  -5   4       10.31       10.80      1.99 o
   7  -5   4        1.91        5.29      1.98 o
   8  -5   4       15.78       13.14      2.29 o
   9  -5   4        0.77        2.83      2.67 o
 -12  -4   4        1.30        3.22      2.12 o
 -11  -4   4       14.33       16.60      2.47 o
 -10  -4   4        0.09        1.92      1.33 o
  -9  -4   4        4.14        4.52      1.35 o
  -8  -4   4      200.00      199.30      9.54 o
  -7  -4   4        1.47        3.24      0.51 o
  -6  -4   4        0.32        0.20      0.52 o
  -5  -4   4       36.12       38.88      1.72 o
  -4  -4   4       18.41       19.39      0.72 o
  -3  -4   4        3.72        3.43      0.30 o
  -2  -4   4       38.72       44.60      1.12 o
  -1  -4   4      174.57      188.90      4.72 o
   0  -4   4       37.52       39.85      2.49 o
   1  -4   4      323.21      335.85     11.87 o
   2  -4   4        6.23        3.59      0.94 o
   3  -4   4        1.75        1.81      0.60 o
   4  -4   4        0.20        0.53      0.59 o
   5  -4   4        6.19        5.40      0.69 o
   6  -4   4       76.10       74.33      3.84 o
   7  -4   4       41.47       45.56      2.24 o
   8  -4   4        0.80        1.58      1.93 o
   9  -4   4        7.22        7.81      2.67 o
 -12  -3   4        0.51        2.66      1.77 o
 -11  -3   4       29.70       28.01      2.38 o
 -10  -3   4        3.75        5.93      1.64 o
  -9  -3   4       36.88       27.86      2.45 o
  -8  -3   4      286.58      291.55      8.07 o
  -7  -3   4       38.98       38.17      2.32 o
  -6  -3   4      118.93      121.62      3.24 o
  -5  -3   4      237.77      239.08      5.15 o
  -4  -3   4      388.06      408.42      9.56 o
  -3  -3   4       57.65       57.17      1.24 o
  -2  -3   4       48.92       48.44      1.81 o
  -1  -3   4       41.07       47.86      1.17 o
   0  -3   4      246.73      255.79      5.56 o
   1  -3   4       38.86       39.46      1.21 o
   2  -3   4      174.74      184.87      4.96 o
   3  -3   4       46.20       48.79      1.63 o
   4  -3   4       42.11       41.12      3.63 o
   5  -3   4        0.99        0.89      0.65 o
   6  -3   4       27.22       25.50      1.36 o
   7  -3   4        2.75        0.92      0.97 o
   8  -3   4        3.45        4.73      1.24 o
   9  -3   4        1.00       -1.08      1.73 o
 -12  -2   4        1.05        2.42      1.84 o
 -11  -2   4        3.73        2.88      2.58 o
 -10  -2   4        6.42        6.03      1.97 o
  -9  -2   4       65.60       66.19      3.67 o
  -8  -2   4        4.20        2.77      0.63 o
  -7  -2   4      184.52      182.78      4.25 o
  -6  -2   4       14.80       14.82      0.76 o
  -5  -2   4        0.33        0.39      0.33 o
  -4  -2   4      107.57      110.31      2.25 o
  -3  -2   4      172.56      186.12      3.55 o
  -2  -2   4        0.38        0.15      0.25 o
  -1  -2   4      242.99      241.39      4.65 o
   0  -2   4      600.70      592.19     11.97 o
   1  -2   4        5.60        8.88      0.54 o
   2  -2   4        0.47        0.24      0.19 o
   3  -2   4        8.69        8.85      0.57 o
   4  -2   4      231.06      246.06      7.31 o
   5  -2   4       42.23       42.19      4.23 o
   6  -2   4        4.52        4.74      0.86 o
   7  -2   4        0.04        0.71      0.97 o
   8  -2   4        0.02        0.45      2.63 o
   9  -2   4        0.67        1.98      2.63 o
 -12  -1   4        0.31        1.88      2.09 o
 -11  -1   4        0.00       -1.64      1.73 o
 -10  -1   4        8.43        7.77      1.49 o
  -9  -1   4       18.27       16.83      2.31 o
  -8  -1   4      428.20      439.09     12.67 o
  -7  -1   4      129.76      131.89      3.91 o
  -6  -1   4      419.71      444.10      9.49 o
  -5  -1   4      490.54      537.93     12.07 o
  -4  -1   4      345.59      369.39      6.62 o
  -3  -1   4      698.57      735.71     11.83 o
  -2  -1   4      101.90       93.96      1.73 o
  -1  -1   4      240.37      262.92      5.14 o
   0  -1   4       20.90       26.22      0.71 o
   1  -1   4       84.96       89.97      1.86 o
   2  -1   4      274.58      275.73      5.83 o
   3  -1   4      176.60      191.74      5.35 o
   4  -1   4        0.14       -0.24      0.74 o
   5  -1   4      214.11      228.23      6.43 o
   6  -1   4        6.01        8.33      0.97 o
   7  -1   4        0.06        1.18      2.83 o
   8  -1   4       20.68       21.71      2.73 o
   9  -1   4        1.74        1.22      1.49 o
 -12   0   4       14.06       18.73      2.50 o
 -11   0   4       20.48       16.95      2.14 o
 -10   0   4        2.57        5.01      1.45 o
  -9   0   4       14.49       12.97      1.26 o
  -8   0   4      147.50      156.58      4.98 o
  -7   0   4       79.38       73.60      2.31 o
  -6   0   4      186.39      180.23      4.04 o
  -5   0   4        0.81        0.59      0.30 o
  -4   0   4       49.58       49.57      1.15 o
  -3   0   4     1569.99     1634.55     26.89 o
  -2   0   4       95.52       96.29      1.75 o
  -1   0   4      548.48      599.41     12.98 o
   0   0   4       83.23       88.67      1.68 o
   1   0   4       11.04       11.78      0.60 o
   2   0   4       18.31       20.23      0.61 o
   3   0   4      776.12      805.21     15.25 o
   4   0   4       10.58       11.31      1.45 o
   5   0   4        0.26        0.41      0.57 o
   6   0   4        0.21       -0.63      1.51 o
   7   0   4        4.13        3.53      0.86 o
   8   0   4       19.19       21.02      3.37 o
   9   0   4        2.25       -1.38      2.80 o
 -12   1   4        3.21        1.19      2.27 o
 -11   1   4       10.32       12.83      1.97 o
 -10   1   4       23.57       24.27      2.15 o
  -9   1   4        0.32        0.70      1.36 o
  -8   1   4       71.71       65.15      2.08 o
  -7   1   4      103.06      104.56      3.14 o
  -6   1   4       19.64       20.85      0.79 o
  -5   1   4        1.97        2.07      0.27 o
  -4   1   4      388.16      449.29      7.90 o
  -3   1   4      554.80      581.78      8.96 o
  -2   1   4      876.77      930.59     17.79 o
  -1   1   4      172.72      182.04      3.89 o
   0   1   4      118.87      118.37      2.22 o
   1   1   4        0.06        0.57      0.37 o
   2   1   4       13.37       12.14      0.47 o
   3   1   4       43.94       49.48      1.40 o
   4   1   4       32.89       31.93      0.92 o
   5   1   4       92.14       92.16      3.44 o
   6   1   4        0.08        1.36      0.56 o
   7   1   4        0.05        0.76      1.55 o
   8   1   4        0.75       -0.37      1.66 o
   9   1   4        0.00       -1.58      1.58 o
 -12   2   4       10.58       10.90      2.88 o
 -11   2   4        2.38        1.58      1.49 o
 -10   2   4        1.38        1.06      2.01 o
  -9   2   4        1.17        0.27      0.74 o
  -8   2   4       86.75       85.36      4.44 o
  -7   2   4        0.01       -0.65      0.65 o
  -6   2   4        4.99        7.30      0.67 o
  -5   2   4       49.54       57.00      1.59 o
  -4   2   4      606.10      665.42     13.02 o
  -3   2   4       50.92       50.80      1.87 o
  -2   2   4      835.33      851.27     19.70 o
  -1   2   4        6.84        8.63      0.62 o
   0   2   4      525.92      580.62     10.17 o
   1   2   4      324.07      362.46      7.09 o
   2   2   4      221.52      237.70      4.75 o
   3   2   4      111.59      104.63      2.19 o
   4   2   4       75.14       70.67      1.67 o
   5   2   4        4.45        3.39      0.69 o
   6   2   4        0.09        0.07      1.19 o
   7   2   4        3.58        4.70      1.37 o
   8   2   4        0.08       -1.04      1.04 o
   9   2   4        0.27       -0.39      1.23 o
 -12   3   4        3.18        1.88      2.43 o
 -11   3   4       22.99       27.12      2.35 o
 -10   3   4       18.00       16.31      1.28 o
  -9   3   4       42.43       44.94      2.00 o
  -8   3   4       25.70       25.16      1.24 o
  -7   3   4        3.38        3.17      0.42 o
  -6   3   4       47.92       46.64      1.29 o
  -5   3   4       42.05       43.35      1.13 o
  -4   3   4      914.00      970.25     35.08 o
  -3   3   4       59.76       61.02      2.53 o
  -2   3   4      123.08      132.24      5.82 o
  -1   3   4       81.87       79.03      1.89 o
   0   3   4      925.92     1049.07     21.74 o
   1   3   4      541.23      602.69     13.23 o
   2   3   4        0.52        1.93      0.37 o
   3   3   4      423.01      409.35      9.27 o
   4   3   4        5.67        5.66      0.43 o
   5   3   4       75.45       73.24      2.77 o
   6   3   4        6.20        6.60      1.63 o
   7   3   4        2.14       -0.15      1.00 o
   8   3   4        0.56        0.15      1.45 o
   9   3   4        0.24        1.79      1.55 o
 -12   4   4        2.33        3.80      2.71 o
 -11   4   4        9.55        6.78      2.27 o
 -10   4   4        5.60        4.28      1.19 o
  -9   4   4       69.92       67.21      2.85 o
  -8   4   4       35.76       36.41      1.28 o
  -7   4   4        0.96        0.21      0.45 o
  -6   4   4       62.53       62.58      1.73 o
  -5   4   4       91.39       84.60      2.23 o
  -4   4   4       79.26       71.32      2.38 o
  -3   4   4       40.48       39.94      1.33 o
  -2   4   4       52.50       49.43      1.78 o
  -1   4   4       42.37       45.74      1.43 o
   0   4   4      105.06      121.31      3.10 o
   1   4   4       76.24       87.91      2.02 o
   2   4   4       77.77       79.72      2.08 o
   3   4   4        7.41        7.36      0.96 o
   4   4   4      411.75      396.96     11.50 o
   5   4   4        1.82       -0.79      0.99 o
   6   4   4        0.94        0.89      1.18 o
   7   4   4       12.66       14.60      1.99 o
   8   4   4        9.99        8.74      1.75 o
   9   4   4        0.02       -0.05      1.50 o
 -12   5   4        1.17        1.24      1.63 o
 -11   5   4       46.71       41.47      3.26 o
 -10   5   4        4.60        4.29      0.79 o
  -9   5   4        2.46        2.02      0.69 o
  -8   5   4        9.82        9.20      1.31 o
  -7   5   4        0.03        0.13      1.06 o
  -6   5   4      136.19      135.10      3.69 o
  -5   5   4      221.71      233.98      6.31 o
  -4   5   4       27.16       24.42      1.17 o
  -3   5   4        1.56        1.08      0.25 o
  -2   5   4       15.69       15.15      0.77 o
  -1   5   4      137.51      155.52      6.84 o
   0   5   4      350.04      372.66      9.51 o
   1   5   4      128.54      138.46      5.14 o
   2   5   4      114.18      117.77      4.73 o
   3   5   4      103.98      120.38      3.70 o
   4   5   4      135.86      151.86      4.69 o
   5   5   4       41.88       47.57      4.27 o
   6   5   4        2.23        0.54      0.95 o
   7   5   4       12.61       11.89      1.99 o
   8   5   4       26.33       28.98      2.65 o
   9   5   4        0.41       -1.38      2.27 o
 -11   6   4        9.99       10.58      1.79 o
 -10   6   4        5.99        6.74      1.25 o
  -9   6   4        1.90        2.07      0.91 o
  -8   6   4        0.00        0.86      0.70 o
  -7   6   4        7.09        7.27      0.87 o
  -6   6   4       10.76       10.34      0.68 o
  -5   6   4       15.94       17.20      1.25 o
  -4   6   4       23.24       24.75      1.26 o
  -3   6   4       53.20       53.67      2.37 o
  -2   6   4        0.20        0.39      0.30 o
  -1   6   4        1.62        2.18      0.40 o
   0   6   4       49.10       52.75      1.74 o
   1   6   4        0.07       -0.59      0.59 o
   2   6   4       72.96       60.26      2.18 o
   3   6   4      330.05      317.78      9.03 o
   4   6   4       25.30       19.35      1.05 o
   5   6   4       35.42       36.21      2.63 o
   6   6   4        0.14        0.35      1.49 o
   7   6   4        0.24        0.29      1.28 o
   8   6   4        2.14        0.94      1.93 o
 -11   7   4        0.21       -0.29      1.33 o
 -10   7   4        0.31       -1.28      1.44 o
  -9   7   4        6.59        8.00      2.23 o
  -8   7   4        7.83        5.49      1.88 o
  -7   7   4       15.38        9.94      0.89 o
  -6   7   4        2.42        2.58      0.59 o
  -5   7   4       25.00       23.58      1.16 o
  -4   7   4        0.60        1.04      0.50 o
  -3   7   4        9.62        9.07      0.76 o
  -2   7   4       11.98       11.51      0.86 o
  -1   7   4        6.86        6.03      0.93 o
   0   7   4       37.00       32.34      1.20 o
   1   7   4        7.20        8.41      1.14 o
   2   7   4       17.03       15.87      0.95 o
   3   7   4       22.58       18.49      1.03 o
   4   7   4       92.27       96.38      5.39 o
   5   7   4        1.19        0.50      0.94 o
   6   7   4       34.99       46.03      4.39 o
   7   7   4       37.91       38.27      3.66 o
   8   7   4        0.66       -0.79      2.37 o
 -10   8   4        1.64        0.99      2.37 o
  -9   8   4        4.42        0.74      2.32 o
  -8   8   4        3.81        2.83      1.94 o
  -7   8   4        3.78        2.27      1.67 o
  -6   8   4        1.70        0.89      1.14 o
  -5   8   4       56.44       54.61      2.08 o
  -4   8   4       46.27       46.80      2.41 o
  -3   8   4        1.62        2.08      0.49 o
  -2   8   4       22.23       18.61      1.21 o
  -1   8   4        0.04       -0.29      0.50 o
   0   8   4       17.01       14.13      0.90 o
   1   8   4      224.44      225.13      6.33 o
   2   8   4       16.91       14.71      1.08 o
   3   8   4        1.94        2.66      0.78 o
   4   8   4        5.98        8.49      1.80 o
   5   8   4        0.02        1.38      1.29 o
   6   8   4        8.69       15.81      2.52 o
   7   8   4        0.26        2.92      1.68 o
  -9   9   4        0.80        1.79      2.03 o
  -8   9   4        0.49        5.26      1.65 o
  -7   9   4        0.00        2.97      2.09 o
  -6   9   4        1.46        3.80      1.73 o
  -5   9   4        1.25        2.08      1.79 o
  -4   9   4       44.66       50.22      3.19 o
  -3   9   4       28.66       26.97      1.32 o
  -2   9   4       29.91       29.14      1.52 o
  -1   9   4        1.76        1.14      0.60 o
   0   9   4        0.42        1.38      0.64 o
   1   9   4       13.39        9.81      0.88 o
   2   9   4       20.52       16.37      1.31 o
   3   9   4        0.01        0.39      1.03 o
   4   9   4        1.56        3.56      1.19 o
   5   9   4        6.01        8.37      2.20 o
   6   9   4        1.06        2.92      1.59 o
  -9  10   4        0.00        1.43      2.02 o
  -8  10   4        2.69        0.60      2.89 o
  -7  10   4        4.14       10.30      2.58 o
  -6  10   4       15.46       12.33      2.12 o
  -5  10   4       11.50        8.57      1.81 o
  -4  10   4        1.47        0.99      1.54 o
  -3  10   4        5.82        4.25      1.77 o
  -2  10   4       13.36       11.41      1.00 o
  -1  10   4       47.73       42.38      2.11 o
   0  10   4       79.55       82.16      3.06 o
   1  10   4        1.02        1.08      0.75 o
   2  10   4        2.09        1.68      0.84 o
   3  10   4        3.27        1.88      0.99 o
   4  10   4        9.35       11.79      2.37 o
   5  10   4        2.44        1.83      1.63 o
  -7  11   4        9.21       13.24      3.59 o
  -6  11   4       55.79       83.70      6.18 o
  -5  11   4        4.95        8.20      2.66 o
  -4  11   4        8.91       11.36      2.52 o
  -3  11   4        6.98        3.37      2.04 o
  -2  11   4        0.23        0.05      2.10 o
  -1  11   4        0.05        3.43      2.13 o
   0  11   4        0.92        0.74      1.23 o
   1  11   4        0.75        0.10      0.65 o
   2  11   4       34.03       31.38      2.21 o
   3  11   4        6.48        7.23      1.32 o
   4  11   4        4.82        5.66      1.94 o
  -6  12   4        0.48       -1.92      2.32 o
  -5  12   4       18.12       23.65      3.83 o
  -4  12   4        8.97       13.86      3.15 o
  -3  12   4        5.48       13.04      2.85 o
  -2  12   4       24.95       30.99      3.61 o
  -1  12   4        1.15       -0.69      2.33 o
   0  12   4        0.01       -0.74      1.09 o
   1  12   4        2.06        2.66      1.19 o
   2  12   4        0.12       -1.64      2.29 o
   3  12   4        2.82        1.92      1.78 o
  -3  13   4        0.15       -0.99      3.06 o
  -2  13   4        8.51        7.61      3.26 o
  -1  13   4        0.31       -0.39      2.57 o
   0  13   4        1.15       -0.84      1.58 o
  -3 -13   5       17.28       20.73      2.82 o
  -2 -13   5        0.03        1.98      2.77 o
  -1 -13   5        7.50       11.75      2.56 o
   0 -13   5        2.55        2.66      2.07 o
  -6 -12   5        0.03       -2.08      2.08 o
  -5 -12   5        5.51        8.29      2.07 o
  -4 -12   5        0.53       -1.78      1.78 o
  -3 -12   5        5.45        6.45      1.90 o
  -2 -12   5        0.30        3.51      2.58 o
  -1 -12   5        2.84        1.64      1.89 o
   0 -12   5        3.37        5.56      2.09 o
   1 -12   5        6.79        9.37      1.77 o
   2 -12   5       18.80       16.83      2.95 o
   3 -12   5        0.01        0.60      2.49 o
  -7 -11   5        1.78       -0.20      1.92 o
  -6 -11   5       15.19       10.30      2.98 o
  -4 -11   5        7.84       11.99      2.63 o
  -3 -11   5        1.02        2.18      1.58 o
  -2 -11   5        9.42        9.24      2.27 o
  -1 -11   5        4.30        7.61      2.13 o
   0 -11   5        3.54        7.08      2.17 o
   1 -11   5        7.25        4.91      2.25 o
   2 -11   5       13.40       11.22      2.69 o
   3 -11   5        9.74       11.08      2.76 o
   4 -11   5        0.00       -1.92      2.58 o
  -8 -10   5        0.15       -0.05      1.00 o
  -7 -10   5        3.65        4.40      1.45 o
  -6 -10   5        4.01        1.68      1.62 o
  -5 -10   5        9.35       10.76      1.89 o
  -4 -10   5        4.14        8.74      1.33 o
  -3 -10   5       26.05       26.03      2.51 o
  -2 -10   5        2.35        1.98      1.35 o
  -1 -10   5        0.50        0.20      1.08 o
   0 -10   5       12.41       11.60      1.77 o
   1 -10   5       37.24       45.93      3.34 o
   2 -10   5        0.03       -0.99      2.03 o
   3 -10   5        5.37        7.11      2.07 o
   4 -10   5        0.19       -0.35      2.09 o
   5 -10   5        3.08        4.22      2.69 o
  -9  -9   5        0.46        0.60      1.49 o
  -8  -9   5        9.39       10.48      1.23 o
  -7  -9   5        0.11        0.39      2.11 o
  -6  -9   5       15.62       16.04      1.41 o
  -5  -9   5        8.61        4.67      1.04 o
  -4  -9   5       22.73       24.90      1.41 o
  -3  -9   5        2.29        2.78      1.15 o
  -2  -9   5        1.59        2.97      1.09 o
  -1  -9   5        1.17        3.07      1.08 o
   1  -9   5       24.73       20.16      2.21 o
   2  -9   5        2.48        3.97      1.60 o
   3  -9   5        9.54       11.04      1.92 o
   4  -9   5        0.01        0.05      1.46 o
   5  -9   5        1.39        1.54      1.58 o
   6  -9   5        1.68        0.89      1.89 o
 -10  -8   5        0.00       -0.69      2.47 o
  -9  -8   5        3.55        2.83      1.49 o
  -8  -8   5       14.44       14.50      1.61 o
  -7  -8   5       15.34       15.64      1.22 o
  -6  -8   5       13.87       13.50      1.08 o
  -5  -8   5       75.85       80.14      3.27 o
  -4  -8   5       23.26       20.67      1.09 o
  -3  -8   5        0.17        1.43      0.49 o
  -2  -8   5        1.77        0.10      0.85 o
  -1  -8   5        8.88       12.28      1.38 o
   0  -8   5        7.69        5.20      1.45 o
   1  -8   5        0.02        1.24      0.94 o
   2  -8   5        1.05        1.64      1.13 o
   3  -8   5        0.95       -0.84      1.43 o
   4  -8   5        0.35        2.88      1.69 o
   5  -8   5        7.32        7.77      2.12 o
   6  -8   5        0.18       -0.94      2.43 o
   7  -8   5        0.06        0.29      2.81 o
 -11  -7   5       26.26       30.99      3.68 o
 -10  -7   5        6.48        8.41      1.67 o
  -9  -7   5        0.06        0.00      0.50 o
  -8  -7   5       40.78       39.05      1.94 o
  -7  -7   5       43.05       33.55      1.55 o
  -6  -7   5      201.15      186.60      5.00 o
  -5  -7   5        5.34        3.77      0.68 o
  -4  -7   5        0.73        0.10      0.50 o
  -3  -7   5       65.71       62.68      2.12 o
  -2  -7   5       19.54       19.59      0.94 o
   0  -7   5        2.47        2.18      0.79 o
   1  -7   5       13.54        9.90      1.59 o
   2  -7   5       18.83       20.99      1.87 o
   3  -7   5        1.07        0.00      0.50 o
   4  -7   5        0.06        1.79      1.55 o
   5  -7   5        0.23       -1.64      1.78 o
   6  -7   5        1.77        1.04      1.94 o
   7  -7   5        0.29       -2.62      2.62 o
 -11  -6   5        0.54        6.60      2.67 o
 -10  -6   5       44.49       56.81      4.14 o
  -9  -6   5        2.36        2.02      1.18 o
  -8  -6   5       14.94       18.55      2.00 o
  -7  -6   5      239.22      245.42      9.26 o
  -6  -6   5        0.63        1.64      0.85 o
  -5  -6   5        3.94        3.22      0.78 o
  -4  -6   5       51.20       54.29      2.18 o
  -3  -6   5        6.92        7.77      0.47 o
  -2  -6   5        0.10        0.29      0.24 o
  -1  -6   5        0.62       -0.45      0.59 o
   0  -6   5        8.37        8.20      1.01 o
   1  -6   5       16.79       20.16      2.15 o
   2  -6   5       49.88       44.98      2.83 o
   3  -6   5        3.57        1.24      0.85 o
   4  -6   5        6.84        5.59      1.53 o
   5  -6   5        0.01        1.19      1.64 o
   6  -6   5       11.11       12.88      2.27 o
   7  -6   5       12.14       11.22      2.60 o
   8  -6   5       10.99        7.81      2.24 o
 -12  -5   5        0.88        0.29      2.56 o
 -11  -5   5        0.11        0.79      1.77 o
 -10  -5   5        3.50        3.02      1.49 o
  -9  -5   5        0.01       -1.14      1.54 o
  -8  -5   5        2.42        0.89      0.94 o
  -7  -5   5      224.86      205.71      8.07 o
  -6  -5   5       17.68       15.24      1.17 o
  -5  -5   5       10.25       11.11      0.85 o
  -4  -5   5      311.99      315.02      7.26 o
  -3  -5   5      110.73      114.26      2.70 o
  -2  -5   5        1.83        1.56      0.55 o
  -1  -5   5       36.60       37.06      1.80 o
   0  -5   5       19.50       16.43      1.31 o
   1  -5   5        1.69        1.73      0.89 o
   2  -5   5        0.03       -0.65      0.65 o
   3  -5   5        9.96        8.88      0.89 o
   4  -5   5        7.43        8.91      1.13 o
   5  -5   5       16.88       19.35      2.17 o
   6  -5   5        3.78        3.17      1.53 o
   7  -5   5        0.01       -1.98      2.08 o
   8  -5   5        0.99       -0.54      2.58 o
 -12  -4   5        0.69        0.99      2.76 o
 -11  -4   5        6.67       10.12      1.79 o
 -10  -4   5        0.77        2.73      1.35 o
  -9  -4   5        0.98        1.92      1.58 o
  -8  -4   5      304.30      296.89      8.56 o
  -7  -4   5        1.89        1.29      0.89 o
  -6  -4   5      257.52      252.63      6.64 o
  -5  -4   5      192.28      188.08      5.48 o
  -4  -4   5        4.33        3.31      0.38 o
  -3  -4   5      298.71      285.83      5.62 o
  -2  -4   5       85.13       91.57      2.19 o
  -1  -4   5        1.79        0.52      0.27 o
   0  -4   5       10.31        5.56      0.30 o
   1  -4   5      174.56      179.48      4.29 o
   2  -4   5        6.23        5.14      0.87 o
   3  -4   5        3.91        1.61      0.38 o
   4  -4   5        5.67        5.38      0.60 o
   5  -4   5        9.11        7.67      1.14 o
   6  -4   5        7.49        3.61      1.93 o
   7  -4   5        5.73        3.91      2.28 o
   8  -4   5        5.13        6.64      2.54 o
 -12  -3   5        3.16        4.25      2.76 o
 -11  -3   5        0.01       -1.48      1.48 o
 -10  -3   5        0.08       -1.04      1.78 o
  -9  -3   5        1.06        0.35      1.19 o
  -8  -3   5        2.30        2.56      0.61 o
  -7  -3   5      330.15      325.55      8.60 o
  -6  -3   5       96.07       96.10      3.07 o
  -5  -3   5       10.14       12.83      0.57 o
  -4  -3   5      147.09      172.38      4.26 o
  -3  -3   5      154.92      160.83      3.28 o
  -2  -3   5      172.43      175.81      4.12 o
  -1  -3   5        8.53        7.07      0.40 o
   0  -3   5      351.23      383.22      7.85 o
   1  -3   5       36.50       36.08      1.88 o
   2  -3   5       43.83       48.90      1.72 o
   3  -3   5        0.07        0.89      1.21 o
   4  -3   5       29.10       32.47      2.16 o
   5  -3   5       17.08       17.82      1.08 o
   6  -3   5       34.28       37.28      2.02 o
   7  -3   5        0.13        1.31      1.19 o
   8  -3   5        2.96        1.04      1.58 o
   9  -3   5        0.30       -2.08      2.97 o
 -12  -2   5        2.31        2.53      1.68 o
 -11  -2   5        2.25        0.45      1.44 o
 -10  -2   5       36.29       35.70      2.94 o
  -9  -2   5        5.95        7.49      1.58 o
  -8  -2   5       21.21       18.78      1.14 o
  -7  -2   5      312.07      325.42      8.71 o
  -6  -2   5      234.17      228.37      5.69 o
  -5  -2   5       29.72       27.55      2.09 o
  -4  -2   5      225.35      253.81      5.91 o
  -3  -2   5       22.27       29.85      0.84 o
  -2  -2   5      352.26      361.56      8.19 o
  -1  -2   5      260.13      267.88      5.30 o
   0  -2   5      115.41      123.44      3.45 o
   1  -2   5        5.96        7.89      1.06 o
   2  -2   5       26.84       29.00      1.49 o
   3  -2   5       16.42       16.13      0.90 o
   4  -2   5      279.91      292.42      8.38 o
   5  -2   5        8.39        8.52      1.45 o
   6  -2   5        2.52        0.57      0.79 o
   7  -2   5        0.20       -0.18      0.88 o
   8  -2   5        0.08       -0.30      0.79 o
   9  -2   5        0.41        0.35      1.69 o
 -12  -1   5        1.52       -0.54      1.59 o
 -11  -1   5        0.00        0.69      5.33 o
 -10  -1   5        0.08       -0.54      1.09 o
  -9  -1   5        0.79        0.04      0.89 o
  -8  -1   5       19.05       16.81      1.00 o
  -7  -1   5      314.33      298.73      7.79 o
  -6  -1   5      125.34      113.97      3.10 o
  -5  -1   5       68.39       72.55      2.28 o
  -4  -1   5       75.46       73.91      1.98 o
  -3  -1   5       87.29       92.50      2.04 o
  -2  -1   5       74.74       85.05      1.94 o
  -1  -1   5      700.79      753.32     14.22 o
   0  -1   5      567.87      610.99     14.59 o
   1  -1   5       18.09       21.10      0.98 o
   2  -1   5       33.21       35.17      1.13 o
   3  -1   5       87.30       86.47      2.17 o
   4  -1   5       10.45        9.57      0.79 o
   5  -1   5       32.19       31.11      1.61 o
   6  -1   5       14.40       12.60      1.11 o
   7  -1   5       19.68       20.89      2.16 o
   8  -1   5        4.49        2.98      1.18 o
   9  -1   5        0.48        3.39      1.84 o
 -12   0   5        1.41        2.66      2.58 o
 -11   0   5        6.64        4.02      1.33 o
 -10   0   5        2.97        2.27      1.23 o
  -9   0   5        6.45        7.78      0.92 o
  -8   0   5       72.83       77.66      2.77 o
  -7   0   5       74.06       68.73      2.30 o
  -6   0   5      229.29      238.78      5.73 o
  -5   0   5       50.68       56.76      1.50 o
  -4   0   5      272.62      297.65      7.09 o
  -3   0   5      880.39      996.32     19.43 o
  -2   0   5      178.98      187.68      4.22 o
  -1   0   5      438.33      456.16     10.45 o
   0   0   5       24.11       30.45      1.66 o
   1   0   5       92.05      106.61      3.41 o
   2   0   5       25.54       29.59      1.80 o
   3   0   5      133.75      132.31      5.63 o
   4   0   5       65.02       65.68      3.22 o
   5   0   5       15.23       11.23      1.07 o
   6   0   5        0.00       -1.79      1.97 o
   7   0   5       26.47       24.87      2.71 o
   8   0   5        0.69        4.24      3.98 o
   9   0   5        0.30       -1.26      1.26 o
 -12   1   5        6.62        5.04      1.83 o
 -11   1   5        0.06       -1.29      1.29 o
 -10   1   5       35.23       36.10      2.05 o
  -9   1   5       26.63       27.94      1.82 o
  -8   1   5      422.17      439.25     12.72 o
  -7   1   5        3.00        3.46      0.59 o
  -6   1   5        7.98        9.15      0.55 o
  -5   1   5       31.75       38.56      1.17 o
  -4   1   5      104.91      115.21      2.33 o
  -3   1   5      647.97      723.03     17.79 o
  -2   1   5      748.85      822.97     18.06 o
  -1   1   5      642.26      676.65     13.89 o
   0   1   5      117.23      122.46      2.94 o
   1   1   5      721.56      768.00     16.71 o
   2   1   5      402.81      421.20      9.73 o
   3   1   5       42.69       40.77      1.27 o
   4   1   5      427.92      435.06      9.39 o
   5   1   5        0.00        0.09      1.63 o
   6   1   5       44.83       47.83      2.20 o
   7   1   5       24.16       25.38      1.72 o
   8   1   5        0.02        1.14      1.16 o
   9   1   5        3.81        4.85      1.49 o
 -12   2   5        3.10        4.17      1.90 o
 -11   2   5       19.04       23.31      2.10 o
 -10   2   5      108.58      112.42      5.40 o
  -9   2   5        2.70       -0.29      1.06 o
  -8   2   5      293.35      315.56      8.38 o
  -7   2   5       11.49       11.77      0.81 o
  -6   2   5        1.23        1.07      0.38 o
  -5   2   5       21.79       25.15      1.32 o
  -4   2   5        6.70        4.78      0.28 o
  -3   2   5        6.22        4.46      0.83 o
  -2   2   5      229.66      243.88      6.59 o
  -1   2   5        1.06        1.00      0.16 o
   0   2   5        3.48        3.38      0.27 o
   1   2   5      120.59      128.98      2.75 o
   2   2   5        2.71        3.10      0.68 o
   3   2   5       37.14       36.40      1.20 o
   4   2   5       17.66       17.48      0.76 o
   5   2   5      191.23      182.14      4.32 o
   6   2   5       25.36       25.70      1.79 o
   7   2   5        0.00       -0.84      1.48 o
   8   2   5        2.94        5.76      1.93 o
   9   2   5        2.82        2.38      1.63 o
 -12   3   5        0.02        0.69      2.07 o
 -11   3   5        0.42       -0.99      1.44 o
 -10   3   5      258.23      280.15      9.06 o
  -9   3   5      146.35      164.53      7.41 o
  -8   3   5        2.00        3.52      0.82 o
  -7   3   5       71.77       70.81      2.90 o
  -6   3   5       18.55       14.58      0.72 o
  -5   3   5       95.13       91.83      2.67 o
  -4   3   5      415.24      425.49     15.10 o
  -3   3   5       45.51       49.13      2.57 o
  -2   3   5       34.48       32.82      1.61 o
  -1   3   5        3.76        2.42      0.35 o
   0   3   5       92.94      100.29      2.96 o
   1   3   5      293.94      316.78      9.27 o
   2   3   5        1.42        1.68      0.54 o
   3   3   5      105.91      101.69      4.25 o
   4   3   5      108.81      112.03      3.43 o
   5   3   5       22.53       20.60      1.72 o
   6   3   5        4.68        5.14      1.08 o
   7   3   5       11.64       11.46      1.91 o
   8   3   5        8.45        6.96      2.34 o
 -12   4   5        9.81        6.64      1.74 o
 -11   4   5       30.06       28.24      6.14 o
 -10   4   5       13.34       14.21      1.58 o
  -9   4   5      112.72      129.20      4.71 o
  -8   4   5      100.94      102.83      3.47 o
  -7   4   5       31.29       30.15      2.42 o
  -6   4   5      238.67      248.06      5.62 o
  -5   4   5       16.80       10.39      1.09 o
  -4   4   5        4.56        6.03      1.07 o
  -3   4   5       13.40       10.39      1.18 o
  -2   4   5       54.98       57.56      1.71 o
  -1   4   5       28.26       22.83      0.88 o
   0   4   5        2.93        2.73      0.49 o
   1   4   5       42.72       44.04      2.06 o
   2   4   5       20.71       23.92      1.45 o
   3   4   5       51.51       44.98      1.79 o
   4   4   5      371.94      352.83      9.78 o
   5   4   5        5.28        2.62      0.94 o
   6   4   5       13.41       10.16      1.48 o
   7   4   5        1.78        3.37      1.34 o
   8   4   5        0.00       -0.45      1.88 o
 -12   5   5       24.34       22.57      2.67 o
 -11   5   5       33.00       32.79      3.59 o
 -10   5   5        0.29        1.04      1.05 o
  -9   5   5        7.58        3.71      1.89 o
  -8   5   5        0.71        1.40      0.85 o
  -7   5   5       13.10       11.51      0.81 o
  -6   5   5        3.12        3.85      0.58 o
  -5   5   5       50.82       49.07      1.96 o
  -4   5   5      192.37      197.13      4.94 o
  -2   5   5       98.81      101.99      2.42 o
  -1   5   5        0.21        0.25      0.45 o
   0   5   5       25.15       26.97      1.09 o
   1   5   5      128.62      106.74      4.21 o
   2   5   5        2.24        1.04      0.65 o
   3   5   5       10.77       11.60      0.82 o
   4   5   5       50.35       41.38      1.81 o
   5   5   5        5.16        4.67      1.49 o
   6   5   5        2.00        2.33      1.59 o
   7   5   5        6.43        9.11      1.74 o
   8   5   5       11.92       15.59      2.39 o
 -11   6   5       32.86       31.64      2.91 o
 -10   6   5        7.00        5.62      1.71 o
  -9   6   5        4.68        3.12      1.81 o
  -8   6   5        0.00       -1.04      1.04 o
  -7   6   5        0.42        1.24      0.59 o
  -6   6   5       22.39       21.31      1.17 o
  -5   6   5       55.18       51.13      1.61 o
  -4   6   5        6.22        6.00      0.38 o
  -3   6   5        0.93        1.14      0.30 o
  -2   6   5        0.45        0.29      0.20 o
  -1   6   5        0.29        0.54      0.30 o
   0   6   5       23.10       24.41      1.67 o
   1   6   5       15.43       16.04      1.30 o
   2   6   5      163.61      146.36      4.43 o
   3   6   5       22.89       17.47      1.35 o
   4   6   5        0.02        1.28      1.18 o
   5   6   5        6.34        6.82      1.43 o
   6   6   5        0.55        0.45      1.05 o
   7   6   5        9.28       12.93      1.87 o
 -11   7   5        1.00        3.91      2.42 o
 -10   7   5        0.11       -0.99      1.58 o
  -9   7   5        0.36        2.27      1.23 o
  -8   7   5        6.58        4.95      1.28 o
  -7   7   5        3.81        3.17      1.63 o
  -6   7   5        0.22        1.48      1.44 o
  -5   7   5        3.26        4.79      1.45 o
  -4   7   5        0.59        1.58      0.44 o
  -3   7   5      148.53      151.68      5.03 o
  -2   7   5        1.60        1.88      0.41 o
  -1   7   5       25.59       23.11      1.15 o
   0   7   5       27.18       29.14      1.21 o
   1   7   5        6.48        8.33      1.09 o
   2   7   5        8.58        6.64      0.91 o
   3   7   5       18.14       13.24      0.92 o
   5   7   5       13.49       14.60      5.22 o
   6   7   5        0.10        1.88      2.03 o
   7   7   5        3.12        5.14      1.79 o
 -10   8   5        0.73        7.04      2.88 o
  -9   8   5        7.03       10.62      2.52 o
  -8   8   5        0.59       -0.15      1.99 o
  -7   8   5        0.20        0.15      1.29 o
  -6   8   5       10.34       13.50      1.97 o
  -5   8   5       67.29       70.61      4.26 o
  -4   8   5       51.67       51.53      3.23 o
  -3   8   5       15.40       15.76      0.95 o
  -2   8   5        6.66        3.85      0.58 o
  -1   8   5        0.63        2.38      1.00 o
   0   8   5       66.74       61.47      3.42 o
   1   8   5       79.83       80.01      3.65 o
   2   8   5       11.35       11.79      0.97 o
   3   8   5        3.78        3.32      1.18 o
   4   8   5        2.34        2.42      1.29 o
   5   8   5        0.10       -1.13      1.13 o
   6   8   5        1.23        3.12      1.54 o
  -9   9   5        0.23        0.74      1.97 o
  -8   9   5        1.49        2.78      2.32 o
  -7   9   5        0.95        3.12      1.84 o
  -6   9   5        3.10        4.40      1.83 o
  -5   9   5       58.48       68.38      4.54 o
  -4   9   5       10.52       11.41      2.09 o
  -3   9   5       35.71       43.49      3.25 o
  -2   9   5       36.27       44.42      2.72 o
  -1   9   5        2.76        2.18      0.69 o
   0   9   5        2.13        1.79      0.54 o
   1   9   5        9.35        5.10      0.70 o
   2   9   5        0.02        1.33      0.80 o
   3   9   5        9.86        8.78      1.58 o
   4   9   5        3.49        2.88      1.58 o
   5   9   5        0.66       -1.45      1.45 o
   6   9   5        8.49        9.20      2.99 o
  -8  10   5        3.87        7.53      3.01 o
  -7  10   5        6.08        6.45      2.79 o
  -6  10   5       19.71       20.60      3.19 o
  -5  10   5        3.50        1.98      2.14 o
  -4  10   5        7.86       11.79      2.37 o
  -3  10   5        0.12       -0.29      1.87 o
  -2  10   5        1.17        2.02      1.78 o
  -1  10   5        9.50       10.57      2.02 o
   0  10   5        0.12        0.54      1.68 o
   1  10   5        0.14       -0.20      0.84 o
   2  10   5        4.20        5.49      0.86 o
   3  10   5        1.93        1.28      1.04 o
   4  10   5        0.09        1.54      1.58 o
   5  10   5        0.83       -1.24      2.57 o
  -7  11   5        5.62        2.42      1.93 o
  -6  11   5       93.04      108.49      6.60 o
  -5  11   5        8.47        9.11      2.93 o
  -4  11   5        0.10        0.29      1.77 o
  -3  11   5        2.81        4.76      2.27 o
  -2  11   5        6.86       10.39      2.31 o
  -1  11   5       18.70       20.86      2.76 o
   0  11   5        5.16        4.22      1.10 o
   1  11   5        0.78       -0.15      1.29 o
   2  11   5        2.05        0.25      1.79 o
   3  11   5        0.39        0.00      0.50 o
  -6  12   5        1.63        0.39      2.36 o
  -5  12   5        1.88        8.49      2.30 o
  -4  12   5       30.06       43.58      4.65 o
  -3  12   5        0.40       -2.22      2.66 o
  -2  12   5        1.14       -2.43      2.43 o
  -1  12   5        0.72        0.99      2.28 o
   0  12   5        0.00        2.33      1.63 o
   1  12   5        0.49        0.84      1.58 o
   2  12   5       16.22       16.83      2.89 o
  -5 -12   6        1.84        4.22      3.07 o
  -4 -12   6        0.65       -2.58      2.78 o
  -3 -12   6        0.01        3.72      2.04 o
  -2 -12   6        8.35       10.90      2.32 o
  -1 -12   6        0.47        1.58      1.79 o
   0 -12   6        1.35        2.12      2.81 o
   1 -12   6        0.55        0.54      2.98 o
   2 -12   6       11.09        7.61      2.21 o
  -7 -11   6       31.33       28.76      4.15 o
  -6 -11   6        1.54        1.04      1.98 o
  -5 -11   6        3.44        2.38      1.73 o
  -4 -11   6       10.90        6.93      2.70 o
  -3 -11   6       16.53       14.39      1.92 o
  -2 -11   6        0.60        0.54      1.99 o
  -1 -11   6        0.01       -1.24      1.69 o
   0 -11   6        0.60       -0.89      1.54 o
   1 -11   6        1.36       -1.48      1.89 o
   2 -11   6        1.14       -1.58      1.58 o
   3 -11   6        3.64        2.58      1.83 o
  -8 -10   6        0.01       -0.79      3.11 o
  -7 -10   6        9.96        8.74      2.37 o
  -6 -10   6        9.63        7.92      1.70 o
  -5 -10   6        7.98        4.02      1.64 o
  -3 -10   6        3.89        1.64      1.50 o
  -2 -10   6        1.07       -1.19      1.38 o
   0 -10   6        1.03       -1.04      1.29 o
   1 -10   6       12.14        9.20      1.92 o
   2 -10   6        3.88        6.82      1.76 o
   3 -10   6        0.00        0.94      1.68 o
   4 -10   6        1.72        4.40      1.98 o
  -9  -9   6        0.97       -0.35      1.59 o
  -8  -9   6        5.00        5.29      1.23 o
  -7  -9   6       94.99      100.86      6.50 o
  -6  -9   6        9.61        7.38      1.57 o
  -5  -9   6      118.30      115.18      6.65 o
  -3  -9   6        0.06        2.83      1.40 o
  -2  -9   6       42.38       37.49      2.84 o
  -1  -9   6       14.52       15.76      2.18 o
   0  -9   6        8.74        9.03      1.78 o
   1  -9   6        0.05       -0.54      1.29 o
   2  -9   6        5.56        7.19      1.58 o
   3  -9   6       12.13       13.91      1.89 o
   4  -9   6        1.84        1.19      1.44 o
   5  -9   6        0.17        0.94      2.08 o
 -10  -8   6       24.02       30.99      2.35 o
  -9  -8   6        5.97        7.53      1.78 o
  -8  -8   6       19.51       21.70      1.90 o
  -7  -8   6        8.40       11.22      1.32 o
  -6  -8   6       48.72       48.44      1.96 o
  -5  -8   6        0.35       -0.90      0.90 o
  -4  -8   6        4.55        5.49      0.89 o
  -3  -8   6        9.24       11.60      1.87 o
  -1  -8   6        1.74        3.12      1.09 o
   0  -8   6        0.06        0.79      1.44 o
   1  -8   6        4.14        2.18      1.14 o
   2  -8   6        1.38        2.66      1.58 o
   3  -8   6        9.84        6.03      1.97 o
   4  -8   6        9.97        6.28      1.58 o
   5  -8   6        0.58        0.79      2.32 o
   6  -8   6        0.76       -0.50      2.77 o
 -11  -7   6        0.34       -0.39      2.17 o
 -10  -7   6       15.64       17.07      1.80 o
  -9  -7   6        2.43        3.72      1.03 o
  -8  -7   6        9.83        9.72      1.27 o
  -7  -7   6        0.41        3.48      0.84 o
  -6  -7   6      168.03      175.62      6.34 o
  -5  -7   6       67.44       64.93      2.38 o
  -4  -7   6       16.09       16.72      0.98 o
  -3  -7   6      176.26      186.60      6.34 o
  -2  -7   6       18.81       14.60      1.67 o
  -1  -7   6        2.87        1.68      0.99 o
   0  -7   6        0.03       -0.60      0.85 o
   1  -7   6       23.30       20.99      2.19 o
   2  -7   6        0.68        0.60      1.09 o
   3  -7   6        4.76        4.25      1.77 o
   4  -7   6        1.76        1.64      1.78 o
   5  -7   6        1.42       -2.08      2.08 o
   6  -7   6        8.67        9.50      2.95 o
   7  -7   6        0.28        0.15      1.99 o
 -11  -6   6       32.61       40.03      4.10 o
 -10  -6   6        2.82        3.61      1.68 o
  -9  -6   6       13.24       10.12      1.97 o
  -8  -6   6       47.52       51.02      2.41 o
  -7  -6   6      210.69      222.81      6.09 o
  -6  -6   6        4.11        3.07      0.99 o
  -5  -6   6       24.83       29.59      1.30 o
  -4  -6   6      202.41      208.96      5.70 o
  -3  -6   6        8.06        8.08      0.68 o
  -2  -6   6      131.00      138.99      4.16 o
  -1  -6   6       17.95       13.97      1.53 o
   0  -6   6        6.64        5.46      1.35 o
   1  -6   6        3.64        2.42      1.18 o
   2  -6   6       51.90       54.40      3.84 o
   3  -6   6        2.33        0.84      1.58 o
   4  -6   6        1.76        1.04      1.64 o
   5  -6   6        9.38        9.46      2.29 o
   6  -6   6        1.19        0.54      2.28 o
   7  -6   6        5.86        3.97      2.08 o
 -12  -5   6        9.97       16.09      3.67 o
 -11  -5   6        0.04        1.08      1.58 o
 -10  -5   6       17.81       23.38      2.65 o
  -9  -5   6        2.06        0.60      1.74 o
  -8  -5   6        3.25        2.45      0.77 o
  -7  -5   6       64.79       67.95      3.06 o
  -6  -5   6      173.42      179.96      9.83 o
  -5  -5   6       44.26       43.73      2.67 o
  -4  -5   6        0.11        0.73      0.41 o
  -3  -5   6       17.54       18.15      0.66 o
  -2  -5   6       13.98       14.82      0.72 o
  -1  -5   6       27.74       29.00      1.22 o
   0  -5   6        6.21        8.49      1.35 o
   1  -5   6      153.41      156.75      8.11 o
   2  -5   6       75.06       76.65      4.31 o
   3  -5   6        2.95        1.79      0.85 o
   4  -5   6       17.78       18.92      1.96 o
   5  -5   6        0.00        0.99      1.09 o
   6  -5   6        1.17        0.39      2.07 o
   7  -5   6        3.69        5.36      2.64 o
 -12  -4   6        1.44       -2.86      2.86 o
 -11  -4   6        7.33       11.36      1.80 o
 -10  -4   6        7.75        8.20      2.10 o
  -9  -4   6        2.85        3.80      1.73 o
  -8  -4   6       25.52       27.48      1.56 o
  -7  -4   6       98.75       98.94      3.06 o
  -6  -4   6        7.82        7.10      0.80 o
  -5  -4   6      197.96      192.27      4.28 o
  -4  -4   6       52.75       52.03      2.60 o
  -3  -4   6       96.84      106.88      2.26 o
  -2  -4   6        1.45        2.78      0.35 o
  -1  -4   6       41.70       44.84      1.40 o
   0  -4   6       48.52       53.14      1.30 o
   1  -4   6        6.45        4.98      0.29 o
   2  -4   6        2.46        2.93      0.71 o
   3  -4   6        9.27        8.83      0.73 o
   4  -4   6        0.43        1.71      0.52 o
   5  -4   6       68.77       71.32      4.99 o
   6  -4   6        0.57       -2.12      2.12 o
   7  -4   6        0.05        1.43      2.43 o
   8  -4   6        0.87        2.12      2.03 o
 -12  -3   6        0.18       -0.50      2.67 o
 -11  -3   6        4.09        1.38      1.69 o
 -10  -3   6        0.54        0.29      1.67 o
  -9  -3   6        4.38        4.08      2.23 o
  -8  -3   6        7.98        5.45      1.19 o
  -7  -3   6       61.26       54.59      2.20 o
  -6  -3   6       48.72       42.30      1.55 o
  -5  -3   6      171.76      160.74      3.81 o
  -4  -3   6       66.60       67.89      1.86 o
  -3  -3   6       22.47       21.60      0.69 o
  -2  -3   6      129.46      118.33      2.89 o
  -1  -3   6        2.65        3.10      0.72 o
   0  -3   6      177.07      189.31      4.11 o
   1  -3   6      247.75      258.46      6.46 o
   2  -3   6        0.75        0.97      0.33 o
   3  -3   6       18.45       16.30      1.41 o
   4  -3   6      117.57      123.77      3.87 o
   5  -3   6        2.63        2.81      0.77 o
   6  -3   6        3.78        6.67      1.67 o
   7  -3   6        2.42        3.07      2.47 o
   8  -3   6        2.92        7.77      3.33 o
 -12  -2   6        0.04        1.83      2.28 o
 -11  -2   6        0.21       -0.10      1.49 o
 -10  -2   6        0.70        0.45      1.14 o
  -9  -2   6        2.00        1.28      0.67 o
  -8  -2   6        2.74        1.64      1.44 o
  -7  -2   6      156.84      148.99      4.07 o
  -6  -2   6       17.63       16.28      0.96 o
  -5  -2   6      167.33      158.40      4.38 o
  -4  -2   6       36.42       31.39      1.02 o
  -3  -2   6       39.60       46.34      1.62 o
  -2  -2   6       25.35       36.96      0.99 o
  -1  -2   6        0.09       -0.08      0.72 o
   0  -2   6      195.33      200.07      4.96 o
   1  -2   6       52.87       48.81      1.62 o
   2  -2   6       11.20       11.82      1.54 o
   3  -2   6        8.52        8.70      0.60 o
   4  -2   6       55.06       58.28      2.38 o
   5  -2   6       10.25        7.06      1.97 o
   6  -2   6        6.45        5.56      0.94 o
   7  -2   6        1.02        0.34      1.05 o
   8  -2   6        9.84       13.04      3.05 o
 -12  -1   6        1.23        1.04      1.64 o
 -11  -1   6        1.01        2.62      1.98 o
 -10  -1   6        7.56        6.45      1.82 o
  -9  -1   6       19.61       17.99      1.13 o
  -8  -1   6        1.35        1.48      1.46 o
  -7  -1   6      451.92      433.89     11.02 o
  -6  -1   6       60.90       59.26      2.02 o
  -5  -1   6       46.74       53.52      1.47 o
  -4  -1   6        1.48        0.76      0.39 o
  -3  -1   6        0.61        1.16      0.40 o
  -2  -1   6      300.72      333.43      6.88 o
  -1  -1   6      110.90      110.85      2.58 o
   0  -1   6       38.26       38.80      2.76 o
   1  -1   6       15.84       17.47      0.91 o
   2  -1   6       79.50       80.78      2.08 o
   3  -1   6       88.94       91.80      2.29 o
   4  -1   6       33.72       36.76      1.51 o
   5  -1   6      137.87      137.96      4.87 o
   6  -1   6        6.08        6.84      3.14 o
   7  -1   6        3.77        4.06      1.15 o
   8  -1   6        9.53        9.35      1.50 o
 -12   0   6       12.87       16.32      2.62 o
 -11   0   6        0.12       -1.19      1.34 o
 -10   0   6        5.17        5.76      0.86 o
  -9   0   6       61.83       57.02      2.42 o
  -8   0   6       37.25       39.94      1.78 o
  -7   0   6       95.61       96.33      3.20 o
  -6   0   6       32.42       25.81      1.67 o
  -5   0   6       16.15       18.87      0.90 o
  -4   0   6      128.97      124.22      3.12 o
  -3   0   6        0.67        0.58      0.29 o
  -2   0   6       34.13       31.01      1.01 o
  -1   0   6      129.53      135.50      3.11 o
   0   0   6       10.22       10.09      0.53 o
   1   0   6      107.28      104.48      3.45 o
   2   0   6        0.18        0.35      0.32 o
   3   0   6        4.70        5.18      0.53 o
   4   0   6       41.47       39.41      1.39 o
   5   0   6       18.49       17.57      1.24 o
   6   0   6       42.05       45.26      2.11 o
   7   0   6       24.72       24.77      1.80 o
   8   0   6        0.44        0.86      1.08 o
 -12   1   6        0.01        0.54      1.83 o
 -11   1   6        0.84        0.29      1.53 o
 -10   1   6        3.63        4.76      0.86 o
  -9   1   6      188.18      190.82      5.69 o
  -8   1   6      214.14      211.28      7.48 o
  -7   1   6       17.55       16.16      1.01 o
  -6   1   6       29.07       26.23      1.05 o
  -5   1   6       63.46       58.40      2.02 o
  -4   1   6       79.74       81.48      2.83 o
  -3   1   6        5.24        8.89      0.49 o
  -2   1   6       45.26       49.35      2.50 o
  -1   1   6        7.80        6.15      0.37 o
   0   1   6        2.00        2.68      0.45 o
   1   1   6        0.08       -0.26      0.50 o
   2   1   6        0.58        0.43      0.56 o
   3   1   6        2.51        2.52      0.54 o
   4   1   6       37.06       35.80      4.22 o
   5   1   6       11.10        7.89      0.94 o
   6   1   6        0.10       -0.68      0.68 o
   7   1   6        0.16        0.51      0.95 o
   8   1   6        6.51        8.69      1.80 o
 -12   2   6       25.27       25.39      3.19 o
 -11   2   6        0.01        1.14      2.38 o
 -10   2   6       81.61       83.63      3.33 o
  -9   2   6        0.85        1.61      0.93 o
  -8   2   6       71.18       76.07      2.62 o
  -7   2   6       72.24       71.44      2.73 o
  -6   2   6      156.53      158.30      3.66 o
  -5   2   6       27.38       27.65      1.70 o
  -4   2   6       11.73       15.81      1.34 o
  -3   2   6        9.89        8.00      0.76 o
  -2   2   6       72.17       88.15      2.06 o
  -1   2   6      286.63      299.37      7.66 o
   0   2   6      173.79      159.60      3.75 o
   1   2   6       58.19       58.42      1.85 o
   2   2   6       81.05       82.51      2.10 o
   3   2   6        4.17        4.17      0.44 o
   4   2   6       17.89       17.36      1.95 o
   5   2   6      206.92      209.13      7.70 o
   6   2   6        4.99        5.16      1.08 o
   7   2   6        2.87        2.92      1.68 o
   8   2   6        2.17        0.15      1.29 o
 -12   3   6        0.09       -1.04      2.57 o
 -11   3   6        2.12        1.40      2.55 o
 -10   3   6       27.20       25.76      2.49 o
  -9   3   6        4.54        3.54      1.00 o
  -8   3   6       86.47       83.93      4.50 o
  -7   3   6       28.44       28.27      1.96 o
  -6   3   6        4.45        4.78      0.57 o
  -5   3   6        6.88        4.05      1.05 o
  -4   3   6        5.77        5.56      1.03 o
  -3   3   6        1.08        1.83      0.68 o
  -2   3   6       10.96       11.75      0.53 o
  -1   3   6        5.21        4.67      0.40 o
   0   3   6      381.99      395.27     11.47 o
   1   3   6      102.15       91.72      7.58 o
   2   3   6       53.87       48.00      1.55 o
   3   3   6       37.31       34.78      1.50 o
   4   3   6        0.41        0.84      0.69 o
   5   3   6       22.36       20.03      1.95 o
   6   3   6       10.73        9.20      1.58 o
   7   3   6        0.20        1.19      1.73 o
   8   3   6        1.55        0.89      1.43 o
 -12   4   6        0.72       -1.08      2.67 o
 -11   4   6        0.08       -0.16      1.27 o
 -10   4   6       25.67       24.50      1.62 o
  -9   4   6        1.83        2.22      1.20 o
  -8   4   6        3.46        4.14      1.48 o
  -7   4   6      114.46      116.73      3.71 o
  -6   4   6       48.77       44.32      2.34 o
  -5   4   6       10.89        9.42      1.34 o
  -4   4   6      383.21      387.75     14.41 o
  -3   4   6       40.77       39.85      2.05 o
  -2   4   6       95.89       93.78      2.59 o
  -1   4   6       17.14       17.71      0.83 o
   0   4   6       41.02       36.72      1.54 o
   1   4   6        5.61        4.37      0.94 o
   2   4   6        0.05        0.99      0.58 o
   3   4   6       94.76       81.40      2.92 o
   4   4   6       89.19       86.30      3.27 o
   5   4   6        0.02       -0.84      0.84 o
   6   4   6        1.90        0.54      1.04 o
   7   4   6        0.15       -0.54      1.74 o
   8   4   6        3.83        2.78      2.28 o
 -12   5   6       22.02       26.61      3.12 o
 -11   5   6        1.14        0.86      1.56 o
 -10   5   6        6.24        7.29      1.45 o
  -9   5   6       31.39       31.93      1.90 o
  -8   5   6       47.46       49.83      3.08 o
  -7   5   6       22.57       22.90      2.02 o
  -6   5   6       78.94       82.80      3.71 o
  -5   5   6      110.00      111.29      4.90 o
  -4   5   6       19.51       16.83      1.27 o
  -3   5   6       38.31       37.32      2.07 o
  -2   5   6      714.78      746.40     19.23 o
  -1   5   6       49.47       42.47      1.47 o
   0   5   6        7.29        4.61      1.03 o
   1   5   6       28.20       27.12      1.76 o
   2   5   6        1.04        0.29      0.74 o
   3   5   6        0.42        0.39      0.54 o
   5   5   6        3.22        4.55      1.53 o
   6   5   6       26.03       23.78      2.81 o
   7   5   6        0.02        0.89      1.34 o
 -11   6   6        0.96        1.30      1.41 o
 -10   6   6       10.35       10.21      2.03 o
  -9   6   6        0.72        3.02      1.88 o
  -8   6   6       17.24       19.78      2.32 o
  -7   6   6       11.37        7.92      1.35 o
  -6   6   6        6.81        5.69      1.14 o
  -5   6   6       10.52       10.21      1.66 o
  -4   6   6      573.72      631.59     22.99 o
  -3   6   6      249.24      261.10      9.33 o
  -2   6   6      145.06      154.47      6.30 o
  -1   6   6      167.14      168.05      5.29 o
   0   6   6        3.48        2.33      1.09 o
   1   6   6       55.53       53.98      2.59 o
   2   6   6      101.33       97.63      3.34 o
   3   6   6        2.57        3.80      0.74 o
   4   6   6        0.00       -0.10      1.30 o
   5   6   6        0.00        2.53      1.55 o
   6   6   6        0.07       -0.89      1.29 o
   7   6   6        1.72       -0.15      1.45 o
 -11   7   6        2.35        4.85      2.23 o
 -10   7   6        7.53        9.33      2.71 o
  -9   7   6       12.27       11.22      2.45 o
  -8   7   6        6.17       11.08      2.02 o
  -7   7   6        4.85        2.97      1.62 o
  -6   7   6        4.59        3.56      1.14 o
  -5   7   6        1.34        1.98      1.74 o
  -4   7   6      183.35      188.91      7.16 o
  -3   7   6      311.82      335.07     12.11 o
  -2   7   6       76.11       80.26      3.03 o
  -1   7   6        2.11        2.58      0.50 o
   0   7   6       21.64       17.95      1.49 o
   1   7   6        0.34        1.88      1.14 o
   2   7   6       47.28       43.12      1.85 o
   3   7   6        8.55        9.42      1.68 o
   4   7   6        1.46        5.10      3.56 o
   5   7   6        0.77        4.52      1.67 o
   6   7   6        0.28        0.00      0.50 o
 -10   8   6        1.40        2.18      2.72 o
  -9   8   6        0.01       -2.08      2.48 o
  -8   8   6        2.14        4.76      1.63 o
  -7   8   6        0.36        0.15      1.94 o
  -6   8   6        1.42        1.98      1.74 o
  -5   8   6       39.79       46.31      3.16 o
  -4   8   6       42.19       39.14      2.47 o
  -3   8   6       20.47       17.89      1.79 o
  -2   8   6       14.85       16.15      1.58 o
  -1   8   6       80.31       83.70      3.86 o
   0   8   6       21.40       16.95      1.16 o
   1   8   6       27.39       29.44      1.99 o
   2   8   6        2.07        2.12      0.84 o
   3   8   6        1.42        1.54      1.24 o
   4   8   6        1.03        0.84      1.24 o
   5   8   6        0.40       -1.28      2.03 o
  -9   9   6        0.00       -1.58      2.93 o
  -8   9   6       13.19       13.86      2.62 o
  -7   9   6        4.89        6.28      2.08 o
  -6   9   6       31.04       30.83      2.73 o
  -5   9   6      366.13      431.90     21.35 o
  -4   9   6        0.64       -1.98      1.98 o
  -3   9   6        3.21        4.46      1.84 o
  -2   9   6        2.18        2.12      1.58 o
  -1   9   6        4.28        4.91      1.34 o
   0   9   6        9.80        5.86      1.23 o
   1   9   6        3.96        3.43      0.89 o
   2   9   6        7.93        8.16      1.12 o
   3   9   6        4.91        2.66      1.38 o
   4   9   6        4.46        0.35      2.19 o
   5   9   6        0.31        0.84      1.83 o
  -8  10   6        5.31        3.27      2.93 o
  -7  10   6        9.25        7.92      2.22 o
  -6  10   6        0.01        2.22      1.83 o
  -5  10   6        4.18        5.14      1.69 o
  -4  10   6        0.63       -0.84      1.88 o
  -3  10   6       19.16       16.26      2.61 o
  -2  10   6        0.20       -0.54      1.94 o
  -1  10   6        1.07       -0.20      1.73 o
   0  10   6        0.63        0.74      1.73 o
   1  10   6        0.00        1.04      0.85 o
   2  10   6        0.00        0.15      1.19 o
   3  10   6       23.46       30.52      3.58 o
   4  10   6        5.14        5.79      2.03 o
  -7  11   6       19.42       22.90      3.16 o
  -6  11   6       14.13       15.76      2.85 o
  -5  11   6       10.96        9.76      2.38 o
  -4  11   6        0.87       -1.83      2.28 o
  -3  11   6        1.13        1.58      2.29 o
  -2  11   6        1.14        2.49      2.13 o
  -1  11   6        8.90        5.66      2.17 o
   0  11   6        0.24       -0.99      1.13 o
   1  11   6        0.73        1.14      1.45 o
   2  11   6        0.09       -0.60      1.69 o
  -5  12   6       10.50        8.20      3.51 o
  -4  12   6        0.26       -3.03      3.03 o
  -3  12   6        0.53       -1.38      2.71 o
  -2  12   6        2.21        6.35      2.76 o
  -1  12   6        0.21       -2.53      2.53 o
   0  12   6        0.00        2.73      1.84 o
  -5 -12   7        5.13        4.91      2.53 o
  -4 -12   7        0.98        3.43      3.33 o
  -3 -12   7        4.65        5.89      3.45 o
  -2 -12   7        0.00       -1.54      2.08 o
  -1 -12   7        0.20       -3.11      3.11 o
   0 -12   7        1.66        1.68      2.42 o
  -7 -11   7        1.28        0.64      3.57 o
  -6 -11   7       29.44       23.92      3.16 o
  -5 -11   7        0.84        1.43      1.97 o
  -4 -11   7       21.79       23.44      4.16 o
  -3 -11   7       27.93       27.64      3.85 o
  -2 -11   7        0.04        0.74      2.37 o
  -1 -11   7        6.09        8.57      1.98 o
   0 -11   7        1.50       10.44      2.13 o
   1 -11   7        0.93        0.00      0.50 o
   2 -11   7        0.00        3.22      3.31 o
  -8 -10   7        0.75        3.72      2.93 o
  -7 -10   7        9.53       10.25      2.57 o
  -6 -10   7       13.04       13.81      2.25 o
  -5 -10   7       10.53       12.58      1.90 o
  -4 -10   7        4.21        9.20      2.26 o
  -3 -10   7       10.42        9.94      1.68 o
  -2 -10   7        7.77       12.43      1.99 o
  -1 -10   7        1.91        4.17      6.29 o
   0 -10   7        2.04        2.08      2.44 o
   1 -10   7        0.65        2.12      2.38 o
   2 -10   7        1.63        0.45      2.38 o
   3 -10   7        0.00       -1.84      1.84 o
  -9  -9   7        2.14        0.45      1.49 o
  -8  -9   7       10.82       10.94      2.19 o
  -7  -9   7       11.88       13.50      2.07 o
  -6  -9   7       12.03       15.92      2.08 o
  -5  -9   7       12.86       16.37      1.94 o
  -3  -9   7       31.12       31.94      3.10 o
  -2  -9   7       23.52       19.78      2.63 o
  -1  -9   7        1.02        0.99      1.77 o
   0  -9   7        0.08        2.33      1.74 o
   1  -9   7        3.37        1.24      1.88 o
   2  -9   7        5.60        4.79      2.04 o
   3  -9   7        0.29        1.98      2.22 o
   4  -9   7        4.78        8.16      2.65 o
 -10  -8   7       24.95       27.27      2.50 o
  -9  -8   7        2.04        2.58      1.62 o
  -8  -8   7        0.88        1.64      1.24 o
  -7  -8   7        6.44        7.53      1.39 o
  -6  -8   7       60.39       63.02      2.57 o
  -5  -8   7        6.84        7.89      1.70 o
  -4  -8   7       20.94       19.97      1.76 o
  -3  -8   7      116.82      131.27      6.13 o
  -2  -8   7        2.50        3.32      1.39 o
  -1  -8   7       68.32       65.96      3.54 o
   0  -8   7        0.18       -0.64      1.54 o
   1  -8   7        2.45        2.27      1.14 o
   2  -8   7        1.98        1.79      1.39 o
   3  -8   7        6.31        6.89      4.47 o
   4  -8   7        0.04        0.15      1.54 o
   5  -8   7        1.27        0.84      1.72 o
 -11  -7   7        0.92        2.62      1.57 o
 -10  -7   7        4.63        3.32      1.39 o
  -9  -7   7        2.95        2.83      1.13 o
  -8  -7   7        0.37        1.24      0.99 o
  -7  -7   7       10.76       10.34      1.13 o
  -6  -7   7        5.18        5.49      0.89 o
  -5  -7   7       42.11       41.47      1.90 o
  -4  -7   7       13.76       12.73      1.15 o
  -3  -7   7       46.88       42.47      3.21 o
  -2  -7   7       29.28       29.90      2.46 o
   0  -7   7        3.39        1.24      0.89 o
   1  -7   7        7.23        8.49      1.72 o
   2  -7   7       36.01       31.30      2.60 o
   3  -7   7       45.21       43.58      3.34 o
   4  -7   7        9.64        8.37      1.67 o
   5  -7   7       13.33       19.29      4.02 o
   6  -7   7        0.28        0.29      3.20 o
 -11  -6   7        4.28        3.67      1.67 o
 -10  -6   7       35.75       35.53      2.35 o
  -9  -6   7       10.03       10.34      1.45 o
  -8  -6   7        6.91        7.96      1.23 o
  -7  -6   7       36.32       35.37      2.46 o
  -6  -6   7        1.15        1.63      0.65 o
  -5  -6   7        5.16        5.65      0.85 o
  -4  -6   7      128.86      133.74      3.59 o
  -3  -6   7        0.65        1.21      0.75 o
  -2  -6   7      165.15      165.87      6.71 o
  -1  -6   7        8.98        6.64      1.12 o
   0  -6   7       15.09       15.42      1.44 o
   1  -6   7       24.68       24.06      2.00 o
   2  -6   7        5.95        5.69      1.07 o
   3  -6   7        4.44        8.08      1.48 o
   4  -6   7        3.71        5.14      1.44 o
   5  -6   7        0.23        1.48      2.12 o
   6  -6   7        5.27        0.74      2.66 o
 -12  -5   7        0.66        0.25      2.24 o
 -11  -5   7        9.63       10.85      2.78 o
 -10  -5   7        3.63        4.31      1.58 o
  -9  -5   7       11.88       11.13      1.46 o
  -8  -5   7       26.15       26.50      1.72 o
  -7  -5   7       13.56       12.02      1.16 o
  -6  -5   7      163.32      165.16      3.91 o
  -5  -5   7       91.78       85.80      5.53 o
  -4  -5   7      355.58      365.62     14.44 o
  -3  -5   7        6.02        5.52      1.05 o
  -2  -5   7        0.00        1.04      0.40 o
  -1  -5   7        6.72        9.04      1.38 o
   0  -5   7        7.93        7.69      1.09 o
   1  -5   7       48.94       51.73      3.14 o
   2  -5   7       91.53       87.61      5.14 o
   3  -5   7       21.92       23.99      2.14 o
   4  -5   7        3.96        2.33      1.78 o
   5  -5   7       45.38       57.45      4.37 o
   6  -5   7        0.17       -1.54      2.28 o
   7  -5   7        0.25        1.48      2.08 o
 -12  -4   7        0.31        3.12      2.93 o
 -11  -4   7        3.64        5.49      1.78 o
 -10  -4   7        5.35        6.38      9.85 o
  -9  -4   7       15.43       16.83      1.73 o
  -8  -4   7       51.86       45.68      2.57 o
  -7  -4   7       34.36       34.53      1.19 o
  -6  -4   7      228.02      225.73      6.20 o
  -5  -4   7       33.72       37.24      1.44 o
  -4  -4   7      465.30      472.55     12.26 o
  -3  -4   7       11.44       10.92      0.58 o
  -2  -4   7        3.67        2.97      0.42 o
  -1  -4   7       17.48       18.73      0.95 o
   0  -4   7       19.14       18.86      0.63 o
   1  -4   7       18.55       18.16      0.77 o
   2  -4   7       10.61       10.20      0.72 o
   3  -4   7        0.02        1.14      1.29 o
   4  -4   7       10.72       10.48      1.51 o
   5  -4   7       17.87       20.60      2.75 o
   6  -4   7        1.29       -0.99      1.63 o
   7  -4   7        0.91       -1.54      2.53 o
 -12  -3   7        0.79        1.48      2.62 o
 -11  -3   7        1.43        4.31      1.69 o
  -9  -3   7        0.37        0.92      0.88 o
  -8  -3   7       11.16        9.55      0.84 o
  -7  -3   7       45.01       41.23      3.95 o
  -6  -3   7      800.54      811.71     17.65 o
  -5  -3   7      234.92      223.15      4.82 o
  -4  -3   7       72.77       65.64      1.97 o
  -3  -3   7       51.86       43.47      1.32 o
  -2  -3   7        0.76        0.17      0.33 o
  -1  -3   7      184.65      190.79      4.35 o
   0  -3   7       77.33       74.17      2.75 o
   1  -3   7       21.83       21.63      0.83 o
   2  -3   7        0.83        0.46      0.35 o
   3  -3   7        6.14        5.44      0.97 o
   4  -3   7       18.69       19.80      1.25 o
   5  -3   7        3.06        6.24      1.90 o
   6  -3   7       11.73        7.34      2.63 o
   7  -3   7        2.85        0.99      1.77 o
 -12  -2   7        0.96       -2.43      2.43 o
 -11  -2   7       11.98       14.39      2.56 o
 -10  -2   7        2.83        6.00      2.04 o
  -9  -2   7        5.45        5.00      0.80 o
  -8  -2   7       21.42       17.76      1.83 o
  -7  -2   7      145.24      145.88      3.65 o
  -6  -2   7      140.65      139.98      3.44 o
  -5  -2   7      422.58      407.88      8.83 o
  -4  -2   7      122.05      117.54      2.78 o
  -3  -2   7       12.33       10.83      1.19 o
  -2  -2   7      299.91      299.19      7.71 o
  -1  -2   7        5.98        6.05      1.09 o
   0  -2   7        0.30        0.95      0.52 o
   1  -2   7        7.34        7.42      0.74 o
   2  -2   7       20.46       20.69      1.13 o
   3  -2   7       27.03       27.48      1.14 o
   4  -2   7        0.59       -0.08      0.49 o
   5  -2   7       11.92       11.57      1.18 o
   6  -2   7        8.39       11.15      1.98 o
   7  -2   7        9.28        8.57      2.76 o
 -12  -1   7        0.35        3.32      1.98 o
 -11  -1   7        5.51        7.27      2.28 o
 -10  -1   7       14.29       20.18      1.27 o
  -9  -1   7        6.98       11.00      1.22 o
  -8  -1   7      207.15      210.82      6.14 o
  -7  -1   7      304.87      290.71      6.40 o
  -6  -1   7       69.04       65.01      1.76 o
  -5  -1   7        7.82        6.33      0.55 o
  -4  -1   7        0.16        0.39      0.54 o
  -3  -1   7       36.22       39.99      1.41 o
  -2  -1   7       34.16       37.28      1.08 o
  -1  -1   7       77.44       75.14      2.55 o
   0  -1   7       32.55       32.82      1.44 o
   1  -1   7       41.07       42.22      1.74 o
   2  -1   7       22.33       26.59      1.03 o
   3  -1   7       36.99       39.16      1.35 o
   4  -1   7        0.51       -0.54      0.54 o
   5  -1   7       24.87       27.37      1.61 o
   6  -1   7        0.02        1.11      1.13 o
   7  -1   7        0.28       -1.38      1.38 o
 -12   0   7        1.00        1.43      1.89 o
 -11   0   7        7.93        7.38      1.68 o
 -10   0   7        0.53        1.29      1.14 o
  -9   0   7       47.32       43.15      2.01 o
  -8   0   7       88.08       88.82      3.09 o
  -7   0   7      174.82      175.92      9.28 o
  -6   0   7       20.37       17.91      1.97 o
  -5   0   7       17.27       18.34      0.72 o
  -4   0   7        0.14        0.02      0.91 o
  -3   0   7        6.24        5.14      0.34 o
  -2   0   7       34.34       26.29      1.16 o
  -1   0   7       26.17       26.29      0.87 o
   0   0   7        2.30        3.15      0.55 o
   1   0   7       99.82      101.23      3.30 o
   2   0   7        0.51        1.10      0.40 o
   3   0   7        0.21        0.20      0.45 o
   4   0   7        1.81        1.28      0.82 o
   5   0   7        3.16        3.67      0.94 o
   6   0   7       39.44       37.98      2.05 o
   7   0   7        5.73        6.53      1.54 o
 -12   1   7        1.49        2.12      1.68 o
 -11   1   7        4.27        3.51      1.63 o
 -10   1   7        7.58        8.71      1.05 o
  -9   1   7       72.08       72.25      2.99 o
  -8   1   7        4.51        2.90      0.77 o
  -7   1   7        0.48        2.61      0.88 o
  -6   1   7        1.53        1.58      0.69 o
  -5   1   7        0.68        0.50      0.54 o
  -4   1   7       67.37       64.28      2.15 o
  -3   1   7      105.52      103.51      3.32 o
  -2   1   7        7.54        5.52      0.60 o
  -1   1   7       25.38       23.54      1.82 o
   0   1   7       24.99       24.76      1.03 o
   1   1   7      238.59      228.22      5.71 o
   2   1   7       69.65       64.79      1.84 o
   3   1   7       48.39       49.55      1.63 o
   4   1   7        3.87        4.68      1.36 o
   5   1   7        0.25        1.49      0.80 o
   6   1   7        0.69       -0.13      0.48 o
   7   1   7        5.71        2.95      1.24 o
 -12   2   7        2.77        1.79      2.67 o
 -11   2   7        0.41       -0.93      1.78 o
 -10   2   7        0.95        0.44      1.02 o
  -9   2   7      116.41      118.39      3.73 o
  -8   2   7        8.90        8.39      2.14 o
  -7   2   7        3.10        1.13      0.82 o
  -6   2   7        0.42        1.31      0.92 o
  -5   2   7       33.52       28.91      2.12 o
  -4   2   7       37.27       36.63      2.13 o
  -3   2   7       50.98       47.13      1.48 o
  -2   2   7       45.90       44.20      1.30 o
  -1   2   7      231.07      222.54      5.20 o
   0   2   7      257.60      266.82      6.90 o
   1   2   7        7.94        5.54      0.74 o
   2   2   7        3.30        3.44      0.48 o
   3   2   7        0.80        1.04      0.56 o
   4   2   7        7.76        6.66      0.68 o
   5   2   7       39.35       41.44      2.10 o
   6   2   7        1.13        0.35      2.21 o
   7   2   7        0.13        1.83      1.83 o
 -12   3   7        2.40        0.64      1.78 o
 -11   3   7       28.62       27.44      4.57 o
 -10   3   7        0.27       -0.93      0.94 o
  -9   3   7       58.98       59.79      2.45 o
  -8   3   7       38.90       33.52      1.63 o
  -7   3   7       61.21       60.35      3.47 o
  -6   3   7       89.47       88.93      3.71 o
  -5   3   7       63.58       67.69      3.13 o
  -4   3   7        0.80       -0.94      0.94 o
  -3   3   7       44.85       49.53      2.28 o
  -2   3   7       16.75       14.02      0.63 o
  -1   3   7      291.37      283.15      8.29 o
   0   3   7      145.50      132.40      5.34 o
   1   3   7       67.32       61.96      2.22 o
   2   3   7      107.11      111.77      2.97 o
   3   3   7        0.00        1.15      0.69 o
   4   3   7        0.03       -0.15      0.54 o
   5   3   7        0.10        3.61      1.50 o
   6   3   7        0.14        0.29      1.43 o
   7   3   7        6.03        5.26      2.29 o
 -12   4   7        0.70        1.54      1.99 o
 -11   4   7       14.53       15.66      1.92 o
 -10   4   7       11.10        8.92      1.29 o
  -9   4   7       12.55       11.65      1.17 o
  -8   4   7       31.92       28.98      1.82 o
  -7   4   7      146.79      152.72      6.26 o
  -6   4   7        0.91        0.99      0.84 o
  -5   4   7      121.61      118.99      5.07 o
  -4   4   7      290.69      286.71     10.49 o
  -3   4   7      330.19      341.28     11.70 o
  -2   4   7      540.90      550.87     20.15 o
  -1   4   7        0.30       -0.05      0.50 o
   0   4   7       46.10       44.79      2.73 o
   1   4   7        0.62        0.10      0.95 o
   2   4   7        3.97        4.70      0.70 o
   3   4   7        1.52        0.10      0.50 o
   4   4   7        0.16        0.10      0.80 o
   5   4   7        4.83        4.05      1.13 o
   6   4   7        1.69        0.35      1.24 o
   7   4   7        1.15        1.38      1.89 o
 -11   5   7        0.47        1.40      1.95 o
 -10   5   7        0.06       -1.15      1.15 o
  -9   5   7        4.79        2.97      1.58 o
  -8   5   7       47.55       43.58      2.97 o
  -7   5   7       18.33       17.07      1.74 o
  -6   5   7        6.51        7.96      1.23 o
  -5   5   7       43.55       49.93      2.78 o
  -4   5   7        6.81        4.91      1.44 o
  -3   5   7       64.45       58.52      2.91 o
  -2   5   7      578.16      576.60     24.00 o
  -1   5   7       63.89       70.02      3.30 o
   0   5   7       29.67       29.06      2.12 o
   1   5   7        3.77        2.83      0.85 o
   2   5   7        0.45        0.84      0.54 o
   3   5   7       12.70        8.86      1.01 o
   4   5   7        0.00        0.99      1.38 o
   5   5   7        1.73        2.53      1.63 o
   6   5   7        0.27        0.64      1.83 o
 -11   6   7        1.61        1.64      2.33 o
 -10   6   7        2.21        2.42      2.08 o
  -9   6   7        0.03        0.10      1.89 o
  -8   6   7       13.09        9.42      1.64 o
  -7   6   7        3.18        3.91      1.78 o
  -6   6   7       19.92       14.50      1.50 o
  -5   6   7      292.56      313.03     12.20 o
  -4   6   7       43.57       37.75      2.51 o
  -3   6   7      313.68      325.36     14.22 o
  -2   6   7       16.51       15.42      1.55 o
  -1   6   7        3.91        3.91      1.28 o
   0   6   7      250.33      249.18     10.44 o
   1   6   7        2.08        2.33      0.84 o
   2   6   7        6.69        5.69      0.84 o
   3   6   7        0.65        1.14      1.23 o
   4   6   7       13.84       15.31      2.15 o
   5   6   7        0.58        0.00      0.50 o
   6   6   7       11.36       14.98      2.34 o
 -10   7   7       10.40        9.03      2.50 o
  -9   7   7       43.14       49.93      4.08 o
  -8   7   7        0.09       -0.94      1.13 o
  -7   7   7       12.60       12.78      2.16 o
  -6   7   7       11.27       11.46      1.71 o
  -5   7   7        2.51        2.08      1.24 o
  -4   7   7      408.79      420.28     16.45 o
  -3   7   7        0.05       -1.05      1.05 o
  -2   7   7        9.07        8.37      1.67 o
  -1   7   7       68.28       77.51      4.21 o
   0   7   7       15.43       14.44      1.71 o
   1   7   7        2.03        6.21      1.47 o
   2   7   7       36.79       37.75      2.08 o
   3   7   7        6.21        6.45      1.40 o
   5   7   7        3.11        2.12      2.28 o
 -10   8   7        2.37        4.25      2.73 o
  -9   8   7        6.49        9.68      2.85 o
  -8   8   7        4.29        3.91      2.17 o
  -7   8   7       26.52       28.16      2.47 o
  -6   8   7       21.10       24.75      2.17 o
  -5   8   7        0.89        1.24      2.13 o
  -4   8   7        5.39        6.38      1.50 o
  -3   8   7       17.38       14.39      1.65 o
  -2   8   7        0.73        2.02      1.48 o
  -1   8   7       18.30       16.72      1.67 o
   0   8   7       27.74       29.75      2.30 o
   1   8   7        1.35        0.29      1.04 o
   2   8   7        6.01        6.93      1.15 o
   3   8   7        6.28        0.20      1.23 o
   4   8   7       40.95       45.65      4.19 o
   5   8   7       12.35       13.29      3.33 o
  -9   9   7        1.89        0.74      2.86 o
  -8   9   7        2.56        3.07      2.12 o
  -7   9   7       12.48       14.44      2.94 o
  -6   9   7        7.33        6.53      4.78 o
  -5   9   7       61.62       63.13      4.36 o
  -4   9   7       23.80       29.44      2.90 o
  -3   9   7        0.07        9.81      4.27 o
  -2   9   7        0.95        1.24      1.78 o
  -1   9   7        2.35        2.02      1.62 o
   0   9   7        8.62        6.14      1.74 o
   1   9   7       11.80        9.76      1.23 o
   2   9   7        5.96        1.98      1.53 o
   3   9   7        0.64        1.33      1.58 o
   4   9   7       22.97       37.06      4.28 o
  -8  10   7        0.91        5.20      3.02 o
  -7  10   7        0.48        3.43      3.08 o
  -6  10   7        1.45        5.93      2.78 o
  -5  10   7        3.00        2.53      2.33 o
  -4  10   7        7.64        7.73      2.74 o
  -3  10   7        4.29        5.10      1.62 o
  -2  10   7        1.05        1.28      2.23 o
  -1  10   7        1.05        0.94      1.24 o
   0  10   7        0.13        1.88      1.43 o
   1  10   7        2.55        7.08      1.58 o
   2  10   7        0.09       -0.60      1.54 o
   3  10   7       76.14       86.30      6.28 o
  -6  11   7        3.13        2.27      3.22 o
  -5  11   7        3.71       -0.20      2.76 o
  -4  11   7        5.04        3.91      2.78 o
  -3  11   7        0.87        1.92      1.87 o
  -2  11   7        0.83        1.83      2.42 o
  -1  11   7        4.56        1.64      2.43 o
   0  11   7        2.90        2.97      1.43 o
   1  11   7        1.43        1.88      2.57 o
  -6 -11   8        6.85        8.65      2.49 o
  -5 -11   8        0.00        0.05      2.06 o
  -4 -11   8        9.70       15.48      3.27 o
  -2 -11   8        3.46        3.12      2.44 o
  -1 -11   8        9.49        8.78      2.46 o
   0 -11   8        2.10        2.49      3.22 o
   1 -11   8        3.38        5.04      2.18 o
  -6 -10   8        2.03        2.08      1.83 o
  -5 -10   8        7.00        4.67      2.74 o
  -4 -10   8        0.03       -1.19      2.38 o
  -3 -10   8        0.16       -0.45      1.79 o
  -2 -10   8       20.42       16.15      2.26 o
  -1 -10   8        9.20       15.48      3.27 o
   0 -10   8        3.48       -0.54      2.72 o
   1 -10   8        0.08       -1.43      1.73 o
   2 -10   8        0.04        0.29      2.12 o
  -9  -9   8        0.42        3.27      2.29 o
  -8  -9   8        0.71        3.48      2.68 o
  -7  -9   8       10.43        8.78      2.00 o
  -6  -9   8        0.63        1.48      1.53 o
  -5  -9   8        1.93        4.52      2.12 o
  -4  -9   8        4.37        6.67      1.89 o
  -2  -9   8        6.94        3.97      2.02 o
  -1  -9   8       31.39       29.75      3.15 o
   0  -9   8        4.22        7.53      2.59 o
   1  -9   8        0.04        5.56      2.49 o
   2  -9   8        0.07        0.60      1.69 o
   3  -9   8        1.54        1.54      1.88 o
 -10  -8   8        1.57        2.22      1.89 o
  -9  -8   8        0.84        2.02      1.34 o
  -8  -8   8        0.05       -0.20      1.68 o
  -7  -8   8        0.40        1.92      1.33 o
  -6  -8   8        9.15        9.46      2.29 o
  -5  -8   8        0.18       -0.29      1.23 o
  -4  -8   8        1.41       -1.73      1.73 o
  -3  -8   8      125.01      129.18      7.20 o
  -2  -8   8        5.21        4.70      1.89 o
  -1  -8   8       63.68       60.69      5.16 o
   0  -8   8        9.56        9.46      1.73 o
   1  -8   8        0.29       -1.87      1.87 o
   2  -8   8        1.67        2.42      2.17 o
   3  -8   8        2.22        0.54      2.33 o
   4  -8   8        0.46        3.02      3.13 o
 -10  -7   8        6.75        6.24      1.83 o
  -9  -7   8       10.56       10.48      1.41 o
  -8  -7   8        6.63        6.78      1.17 o
  -7  -7   8        1.36        1.48      0.74 o
  -6  -7   8       10.33       10.39      1.22 o
  -5  -7   8        9.02        8.94      0.93 o
  -4  -7   8        0.90        0.99      1.09 o
  -3  -7   8      149.13      152.72      6.61 o
  -2  -7   8       42.57       48.25      3.71 o
  -1  -7   8       15.79       13.75      1.67 o
   0  -7   8        7.10       10.62      1.47 o
   1  -7   8        8.24        8.00      1.91 o
   2  -7   8        2.01        1.24      1.78 o
   3  -7   8       10.01        4.61      2.33 o
   4  -7   8       12.44       10.99      2.10 o
   5  -7   8        0.85       -0.20      1.83 o
 -11  -6   8        5.31        0.25      1.49 o
 -10  -6   8        1.53        1.08      1.14 o
  -9  -6   8        1.27        3.12      1.44 o
  -8  -6   8       51.63       52.86      1.91 o
  -7  -6   8        3.54        5.77      1.13 o
  -6  -6   8        0.15        0.58      0.56 o
  -5  -6   8      137.77      139.61      4.48 o
  -4  -6   8       31.66       33.41      1.21 o
  -3  -6   8       62.57       63.90      2.89 o
  -2  -6   8       49.43       50.27      1.97 o
  -1  -6   8       17.24       12.78      1.81 o
   0  -6   8        8.64        9.24      1.80 o
   1  -6   8        4.31        5.10      1.59 o
   2  -6   8        2.80        1.33      1.58 o
   3  -6   8        7.62        4.85      1.92 o
   4  -6   8        1.13        3.72      1.68 o
   5  -6   8        3.80        1.83      1.83 o
 -11  -5   8        2.61        1.08      1.63 o
 -10  -5   8       33.98       33.06      1.94 o
  -9  -5   8       19.98       23.04      1.76 o
  -8  -5   8        5.84        7.52      0.88 o
  -7  -5   8        6.67        6.05      0.90 o
  -6  -5   8        1.90        2.31      0.77 o
  -5  -5   8      262.77      273.97      7.42 o
  -4  -5   8      287.25      280.83      7.33 o
  -3  -5   8        4.40        6.29      1.45 o
  -2  -5   8       15.68       19.36      2.75 o
  -1  -5   8        4.21        4.06      0.91 o
   0  -5   8        7.15        7.93      0.90 o
   1  -5   8        0.13        2.49      1.49 o
   2  -5   8        0.30       -0.69      1.00 o
   3  -5   8        2.37        5.04      1.93 o
   4  -5   8        2.02        1.38      2.17 o
   5  -5   8        0.19        1.73      1.78 o
   6  -5   8        0.96        4.76      2.98 o
 -12  -4   8        0.04        0.64      3.12 o
 -11  -4   8       13.69       15.48      2.82 o
 -10  -4   8       16.84       17.95      2.92 o
  -9  -4   8       21.47       19.93      2.54 o
  -8  -4   8       56.65       57.50      2.23 o
  -7  -4   8        2.60        3.66      1.23 o
  -6  -4   8      378.74      389.77      8.92 o
  -5  -4   8        2.42        2.54      0.57 o
  -4  -4   8      166.83      160.50      5.26 o
  -3  -4   8      259.87      274.06     12.08 o
  -2  -4   8      109.70      106.89      3.19 o
  -1  -4   8       28.80       28.13      1.33 o
   0  -4   8       14.78       15.30      0.68 o
   1  -4   8       10.37        9.85      1.06 o
   2  -4   8        7.82        7.42      1.72 o
   3  -4   8       10.52        9.81      1.94 o
   4  -4   8       22.26       22.50      2.34 o
   5  -4   8        4.56       -2.22      2.42 o
   6  -4   8        5.11        6.35      2.02 o
 -12  -3   8       32.07       35.36      4.27 o
 -11  -3   8        2.86        1.54      2.28 o
 -10  -3   8        1.31       16.32      8.70 o
  -9  -3   8        9.48       10.10      0.88 o
  -8  -3   8        7.06        5.24      0.86 o
  -7  -3   8        8.28        6.68      1.32 o
  -6  -3   8      193.89      192.19      5.44 o
  -5  -3   8       32.17       29.33      1.08 o
  -4  -3   8      136.80      132.46      3.73 o
  -3  -3   8        1.71        1.45      0.56 o
  -2  -3   8        5.27        5.74      2.06 o
  -1  -3   8       19.52       18.47      1.67 o
   0  -3   8        7.94        8.81      1.58 o
   1  -3   8       20.92       19.81      1.47 o
   2  -3   8        1.47        0.64      0.46 o
   3  -3   8        1.06        2.58      1.69 o
   4  -3   8       47.73       51.33      3.33 o
   5  -3   8        3.34        2.12      2.17 o
   6  -3   8        3.58        8.65      2.94 o
 -12  -2   8        1.09        3.51      2.93 o
 -11  -2   8       21.98       26.25      3.10 o
 -10  -2   8       14.78       17.30      1.34 o
  -9  -2   8        0.04        0.42      0.77 o
  -8  -2   8       21.39       15.74      0.90 o
  -7  -2   8       29.38       24.77      1.10 o
  -6  -2   8       34.21       28.57      1.42 o
  -5  -2   8        0.24        0.71      0.48 o
  -4  -2   8       40.30       41.35      1.56 o
  -3  -2   8      340.75      347.56     10.78 o
  -2  -2   8        0.03       -0.39      0.39 o
  -1  -2   8      126.57      122.56      4.10 o
   0  -2   8      174.48      172.90      5.73 o
   1  -2   8        5.38        4.90      0.52 o
   2  -2   8       28.12       30.25      1.10 o
   3  -2   8        0.10       -0.56      1.40 o
   4  -2   8        5.05        6.11      1.79 o
   5  -2   8        0.82        5.69      2.28 o
   6  -2   8        2.46        3.37      2.27 o
 -12  -1   8        5.05        5.36      2.09 o
 -11  -1   8       15.36       22.17      2.06 o
 -10  -1   8        0.41        0.63      1.48 o
  -9  -1   8        1.82        1.68      1.06 o
  -8  -1   8       30.94       34.31      2.60 o
  -7  -1   8       43.53       34.96      3.08 o
  -6  -1   8        1.51        0.42      0.49 o
  -5  -1   8      105.46       98.26      3.91 o
  -4  -1   8        0.17       -0.02      0.38 o
  -3  -1   8        1.28        2.05      0.70 o
  -2  -1   8       23.89       21.13      0.95 o
  -1  -1   8       28.34       25.26      1.05 o
   0  -1   8       30.51       30.57      1.40 o
   1  -1   8       35.03       37.06      1.22 o
   2  -1   8      205.07      219.03      5.98 o
   3  -1   8       26.55       24.93      1.54 o
   4  -1   8        0.15        0.93      1.14 o
   5  -1   8        6.62        9.17      1.32 o
   6  -1   8        0.25       -1.83      2.08 o
   7  -1   8        0.17        0.79      2.62 o
 -12   0   8        0.08        0.10      2.24 o
 -11   0   8       12.99       10.30      2.53 o
 -10   0   8        1.08        2.11      0.90 o
  -9   0   8       29.77       27.81      1.70 o
  -8   0   8       75.62       69.53      3.32 o
  -7   0   8       66.33       61.35      2.22 o
  -6   0   8       19.22       18.56      1.15 o
  -5   0   8       12.95        9.38      0.73 o
  -4   0   8       95.59       82.89      2.83 o
  -3   0   8      104.21       95.26      3.37 o
  -2   0   8       19.44       19.03      1.77 o
  -1   0   8        0.04        0.57      0.56 o
   0   0   8      289.63      288.64      7.69 o
   1   0   8      110.80      115.76      7.25 o
   2   0   8       95.37      102.73      2.98 o
   3   0   8       21.67       22.66      1.16 o
   4   0   8        0.27       -0.01      0.56 o
   5   0   8        9.00        8.09      1.35 o
   6   0   8       20.63       19.19      1.75 o
   7   0   8        0.07        1.80      1.57 o
 -12   1   8        0.03       -0.74      2.32 o
 -11   1   8       10.96        8.97      1.72 o
 -10   1   8        0.36        0.51      1.06 o
  -9   1   8        1.75        1.18      0.72 o
  -8   1   8        4.49        5.16      0.61 o
  -7   1   8      182.26      155.64      7.57 o
  -6   1   8       48.27       42.26      2.64 o
  -5   1   8        9.40        7.56      0.95 o
  -4   1   8      289.70      285.02      9.09 o
  -3   1   8        7.94        7.47      0.45 o
  -2   1   8       91.16       89.10      2.16 o
  -1   1   8        3.04        2.57      0.59 o
   0   1   8      228.89      229.27      6.24 o
   1   1   8      249.55      259.74      7.70 o
   2   1   8       16.85       16.23      1.00 o
   3   1   8        2.15        2.34      0.86 o
   4   1   8        2.88        3.81      0.68 o
   5   1   8        5.27        4.33      0.97 o
   6   1   8        2.59        1.92      1.04 o
 -12   2   8        0.02        0.69      1.78 o
 -11   2   8        1.92        2.69      0.95 o
 -10   2   8        5.50        4.72      0.96 o
  -9   2   8        2.16        1.63      0.82 o
  -8   2   8       36.06       29.77      1.94 o
  -7   2   8        1.30        1.28      0.89 o
  -6   2   8       54.33       44.51      2.63 o
  -5   2   8       78.91       87.87      4.75 o
  -4   2   8       13.15       10.25      1.98 o
  -3   2   8      174.46      175.68      6.14 o
  -2   2   8       14.47       14.90      0.84 o
  -1   2   8      258.20      245.07     15.21 o
   0   2   8        2.70        1.02      1.41 o
   1   2   8       49.77       50.06      2.05 o
   2   2   8        0.22       -0.14      0.45 o
   3   2   8        4.62        5.61      1.24 o
   4   2   8        1.05        0.43      0.58 o
   5   2   8        6.57        6.60      1.57 o
   6   2   8        0.63        1.54      1.69 o
 -12   3   8        5.08        6.35      2.41 o
 -11   3   8        1.82        2.85      1.69 o
 -10   3   8        0.03       -0.37      1.15 o
  -9   3   8        0.27        0.47      0.95 o
  -8   3   8       15.85       16.95      1.97 o
  -7   3   8       62.71       62.24      3.22 o
  -6   3   8       21.42       16.66      1.78 o
  -5   3   8       30.49       30.13      2.40 o
  -4   3   8       83.51       85.39      4.55 o
  -3   3   8       92.70       86.04      3.78 o
  -2   3   8      214.79      201.70      8.20 o
  -1   3   8      572.44      538.39     21.88 o
   0   3   8        6.45        5.40      0.73 o
   1   3   8        0.22        0.94      1.09 o
   2   3   8       15.44       13.77      0.88 o
   3   3   8        0.02       -0.59      0.59 o
   4   3   8       13.65        8.94      2.02 o
   5   3   8        1.64       -0.15      1.45 o
   6   3   8        0.01        0.25      2.09 o
 -12   4   8        0.04        3.27      1.94 o
 -11   4   8        3.81        3.70      1.38 o
 -10   4   8        0.23        1.72      1.19 o
  -9   4   8        0.13        1.24      1.54 o
  -8   4   8        0.33        0.05      1.50 o
  -7   4   8       43.92       42.10      2.83 o
  -6   4   8        8.69        7.77      1.53 o
  -5   4   8        3.87        8.33      1.42 o
  -4   4   8      427.85      423.17     19.11 o
  -3   4   8       13.55       11.46      1.57 o
  -2   4   8       78.54       75.79      4.90 o
  -1   4   8        3.47        3.07      1.28 o
   0   4   8        0.08       -0.15      0.80 o
   1   4   8       46.15       42.19      2.56 o
   2   4   8        5.97        7.04      0.93 o
   3   4   8        1.27        1.08      0.64 o
   4   4   8        5.62        5.49      1.29 o
   5   4   8        1.72        1.04      1.34 o
   6   4   8        0.03       -0.39      1.28 o
 -11   5   8        0.01       -0.84      2.12 o
 -10   5   8        0.89        3.27      1.78 o
  -9   5   8        2.70        0.25      1.29 o
  -8   5   8       51.96       47.37      2.91 o
  -7   5   8        1.65       -0.79      1.44 o
  -6   5   8        0.01        0.50      1.04 o
  -5   5   8        0.33        1.54      1.40 o
  -4   5   8        7.96        9.85      1.59 o
  -3   5   8      391.62      400.05     14.92 o
  -2   5   8        2.16       -1.24      1.24 o
  -1   5   8        6.57        5.46      1.35 o
   0   5   8        4.19        5.39      1.14 o
   1   5   8       14.03       13.29      1.33 o
   2   5   8        5.35        3.97      1.15 o
   3   5   8        1.77        3.17      1.05 o
   4   5   8        7.73        9.85      1.55 o
   5   5   8        0.00        1.48      1.29 o
 -11   6   8        2.26        1.98      2.48 o
 -10   6   8        6.34        9.16      2.39 o
  -9   6   8        9.54       13.09      2.44 o
  -8   6   8        5.11        5.56      1.89 o
  -7   6   8        0.63        0.39      1.67 o
  -6   6   8       11.49       11.65      1.73 o
  -5   6   8        5.25        4.79      1.23 o
  -4   6   8       50.68       51.63      2.93 o
  -3   6   8       70.54       69.67      4.58 o
  -2   6   8        6.20        5.20      1.63 o
  -1   6   8       63.00       66.30      3.44 o
   0   6   8        0.38        0.15      0.94 o
   1   6   8        1.72       -0.74      0.83 o
   2   6   8        1.65        1.88      0.79 o
   3   6   8        3.06        2.38      1.35 o
   4   6   8        2.52        6.93      1.59 o
   5   6   8       19.07       19.29      3.09 o
 -10   7   8        4.76        4.76      2.43 o
  -9   7   8        2.27        2.22      2.22 o
  -8   7   8        4.32        2.58      1.94 o
  -7   7   8        0.11        1.43      1.78 o
  -6   7   8        1.48        0.20      1.83 o
  -5   7   8        2.97        3.02      1.30 o
  -4   7   8       72.94       78.51      3.87 o
  -3   7   8        3.22        0.64      1.14 o
  -2   7   8        4.99        2.53      1.55 o
  -1   7   8        1.18        4.25      1.62 o
   0   7   8       22.90       28.08      2.68 o
   1   7   8       38.35       36.29      2.71 o
   2   7   8        7.29        5.04      0.85 o
   3   7   8        4.82        6.03      1.59 o
   4   7   8        1.10        0.64      1.44 o
  -9   8   8        0.01        0.39      1.87 o
  -8   8   8        0.90        2.42      2.56 o
  -7   8   8       18.13       18.37      2.83 o
  -6   8   8        0.03       12.13      5.54 o
  -5   8   8        4.04        4.85      1.58 o
  -4   8   8       11.37       12.53      1.89 o
  -3   8   8        1.75        0.89      1.18 o
  -2   8   8        1.17        2.12      1.58 o
  -1   8   8       68.42       79.63      4.77 o
   0   8   8        1.03       -1.14      1.64 o
   1   8   8        8.94        9.50      1.26 o
   2   8   8       43.16       41.10      3.88 o
   3   8   8        5.77        8.29      2.35 o
  -8   9   8        0.73        2.22      1.93 o
  -7   9   8        0.09       -0.99      1.63 o
  -6   9   8        1.58        1.43      2.17 o
  -5   9   8       24.81       30.99      3.14 o
  -4   9   8        1.06       -1.28      2.12 o
  -3   9   8        6.64        6.82      2.02 o
  -2   9   8        4.35        7.57      2.25 o
  -1   9   8        0.01       -0.94      1.79 o
   0   9   8        0.04        0.39      1.73 o
   1   9   8       10.73        6.60      1.37 o
   2   9   8        5.54       10.30      2.80 o
  -7  10   8        2.09        6.45      2.58 o
  -6  10   8        2.33        2.33      1.94 o
  -5  10   8        0.52        1.58      2.54 o
  -4  10   8        6.76        5.46      1.87 o
  -3  10   8       16.69       20.42      2.73 o
  -2  10   8        4.03        5.76      2.36 o
  -1  10   8        1.14        0.50      1.49 o
   0  10   8       11.64        9.20      2.05 o
   1  10   8       14.63       17.71      2.78 o
  -5  11   8        1.95        5.79      2.37 o
  -4  11   8        0.03       -2.21      2.21 o
  -3  11   8       12.12       17.47      3.29 o
  -2  11   8        3.53        0.05      1.96 o
  -1  11   8        0.55       -2.22      2.52 o
  -5 -11   9        1.44        1.98      2.38 o
  -4 -11   9        0.03       -1.92      2.81 o
  -2 -11   9       17.01       23.04      3.04 o
  -1 -11   9        3.85        2.08      3.37 o
  -7 -10   9        0.06        0.29      2.85 o
  -6 -10   9        0.10        1.43      2.96 o
  -5 -10   9        3.76        5.93      3.12 o
  -4 -10   9        5.87        6.60      2.24 o
  -3 -10   9        5.53        8.20      2.02 o
  -2 -10   9       22.31       23.78      2.95 o
  -1 -10   9        2.88       -0.35      2.94 o
   0 -10   9       32.36       31.62      3.80 o
   1 -10   9        1.88        1.28      1.93 o
  -8  -9   9        0.36       -0.54      2.03 o
  -7  -9   9        1.19       -2.77      2.77 o
  -6  -9   9        0.58        1.28      2.57 o
  -5  -9   9       10.23        5.79      2.07 o
  -4  -9   9       12.77       11.75      2.65 o
  -3  -9   9       14.11       14.44      2.14 o
  -2  -9   9       42.31       47.96      4.10 o
  -1  -9   9       15.23       19.66      3.12 o
   0  -9   9        0.06       -2.18      2.58 o
   1  -9   9        0.13        1.58      1.99 o
   2  -9   9        0.01        1.38      1.84 o
  -9  -8   9        0.75        4.17      2.33 o
  -8  -8   9        0.65        0.74      1.73 o
  -7  -8   9        0.45        0.05      1.75 o
  -6  -8   9        1.20        1.54      1.48 o
  -5  -8   9        1.06        3.43      2.09 o
  -4  -8   9        3.97        3.02      1.44 o
  -3  -8   9       17.13       20.80      2.06 o
  -2  -8   9       19.79       24.34      2.15 o
  -1  -8   9       39.48       49.03      3.74 o
   0  -8   9        4.44        5.46      2.17 o
   1  -8   9        0.17        0.05      2.26 o
   2  -8   9        5.48        6.75      2.41 o
   3  -8   9        0.90       -2.17      2.17 o
 -10  -7   9        0.82        2.33      1.74 o
  -9  -7   9        8.53        9.46      2.38 o
  -8  -7   9        7.30        5.56      1.33 o
  -7  -7   9        4.78        6.78      1.83 o
  -6  -7   9       10.84       12.68      2.20 o
  -5  -7   9       36.33       41.38      2.54 o
  -4  -7   9       62.70       63.80      3.49 o
  -3  -7   9       42.83       44.98      3.21 o
  -2  -7   9       19.84       21.97      1.98 o
  -1  -7   9        8.57        9.72      1.45 o
   0  -7   9       11.71        8.74      1.62 o
   1  -7   9        7.17        4.37      1.53 o
   2  -7   9        0.79       -1.19      1.49 o
   3  -7   9        0.18        0.99      1.73 o
   4  -7   9        0.32       -2.49      2.77 o
 -11  -6   9        0.24        3.17      2.03 o
 -10  -6   9       12.74       13.55      1.60 o
  -9  -6   9        4.01        7.61      1.32 o
  -8  -6   9        3.81        3.71      0.72 o
  -7  -6   9        4.25        2.72      0.88 o
  -6  -6   9       25.70       25.69      1.21 o
  -5  -6   9       24.08       23.40      2.62 o
  -4  -6   9       18.02       16.53      1.60 o
  -3  -6   9       21.83       19.63      1.73 o
  -2  -6   9       20.31       20.99      1.66 o
  -1  -6   9        0.56        0.10      1.25 o
   0  -6   9        2.41        4.31      1.23 o
   1  -6   9        0.00        0.20      1.48 o
   2  -6   9        0.01        0.00      0.50 o
   3  -6   9        0.83        0.05      1.70 o
   4  -6   9        3.76        4.22      2.86 o
 -11  -5   9       18.05       26.61      2.54 o
 -10  -5   9        2.99        4.70      1.19 o
  -9  -5   9        0.41        1.02      3.10 o
  -8  -5   9       24.37       20.43      1.38 o
  -7  -5   9        0.35        1.82      0.72 o
  -6  -5   9        1.07        2.51      0.71 o
  -5  -5   9       25.90       22.45      1.44 o
  -4  -5   9       11.81        8.75      1.56 o
  -3  -5   9        0.22       -0.06      1.69 o
  -2  -5   9        1.85        1.65      1.15 o
  -1  -5   9       23.72       23.43      1.21 o
   0  -5   9       13.87       14.24      1.11 o
   1  -5   9        3.99        4.55      1.77 o
   2  -5   9        0.71        0.10      1.74 o
   3  -5   9        7.96        5.49      1.65 o
   4  -5   9        0.56        0.79      1.77 o
   5  -5   9       20.12       21.12      3.36 o
 -11  -4   9        1.27        0.69      1.53 o
 -10  -4   9       10.40        9.81      1.54 o
  -9  -4   9        1.57        2.47      1.08 o
  -8  -4   9        0.02        0.48      0.73 o
  -7  -4   9       18.87       20.84      1.95 o
  -6  -4   9       75.19       69.21      2.11 o
  -5  -4   9       46.72       42.29      1.80 o
  -4  -4   9       18.32       15.48      1.25 o
  -3  -4   9       39.84       36.52      2.00 o
  -2  -4   9       45.48       45.38      1.70 o
  -1  -4   9        0.34        2.48      0.94 o
   0  -4   9        1.23        3.18      0.95 o
   1  -4   9        3.65        3.61      0.91 o
   2  -4   9        0.17       -0.54      1.09 o
   3  -4   9       36.08       33.22      3.00 o
   4  -4   9       25.16       31.22      3.46 o
   5  -4   9        0.79        0.74      2.82 o
 -12  -3   9       27.91       34.70      3.48 o
 -11  -3   9       10.06       11.04      2.15 o
 -10  -3   9        9.61       11.36      1.42 o
  -9  -3   9        7.65        7.99      0.94 o
  -8  -3   9        0.20        1.18      0.66 o
  -7  -3   9        2.08        0.71      0.76 o
  -6  -3   9        2.28        1.70      0.61 o
  -5  -3   9       22.31       23.76      1.23 o
  -4  -3   9      161.40      160.26      5.04 o
  -3  -3   9       31.21       28.15      1.68 o
  -2  -3   9       73.18       72.97      3.79 o
  -1  -3   9        3.83        3.56      0.97 o
   0  -3   9       14.49       12.97      1.41 o
   1  -3   9        0.02        0.59      0.49 o
   2  -3   9        0.08        0.15      0.71 o
   3  -3   9       67.23       75.91      5.03 o
   4  -3   9       42.78       40.12      3.66 o
   5  -3   9        4.52        5.36      2.67 o
 -12  -2   9        5.78        3.17      2.38 o
 -11  -2   9        1.48        0.20      1.78 o
 -10  -2   9        5.76        5.98      1.18 o
  -9  -2   9       16.16       20.03      1.25 o
  -8  -2   9        8.05        5.85      0.72 o
  -7  -2   9       89.19       81.54      2.38 o
  -6  -2   9       65.95       62.74      4.87 o
  -5  -2   9        1.87        1.73      0.61 o
  -4  -2   9      324.82      315.05     10.60 o
  -3  -2   9      147.97      142.78      4.55 o
  -2  -2   9      210.79      213.74      6.27 o
  -1  -2   9      112.59      102.59      5.34 o
   0  -2   9       12.80       15.12      2.75 o
   1  -2   9      176.98      182.60      4.92 o
   2  -2   9      146.82      148.59      4.52 o
   3  -2   9        3.72        2.81      0.75 o
   4  -2   9        8.10        4.95      1.59 o
   5  -2   9        4.89        5.66      2.55 o
   6  -2   9        0.13       -0.39      2.91 o
 -12  -1   9        0.39        4.40      2.07 o
 -11  -1   9        0.76       -1.63      1.63 o
 -10  -1   9        0.94       -0.51      0.96 o
  -9  -1   9        9.56       10.57      1.04 o
  -8  -1   9       46.97       39.58      1.54 o
  -7  -1   9       10.16        7.81      1.06 o
  -6  -1   9       91.56       79.98      2.75 o
  -5  -1   9       97.93       84.82      2.86 o
  -4  -1   9      105.26       91.68      5.98 o
  -3  -1   9       31.39       38.37      2.26 o
  -2  -1   9        9.67        9.00      0.80 o
  -1  -1   9        1.12        0.31      0.63 o
   0  -1   9       20.73       21.24      1.21 o
   1  -1   9       32.72       35.76      1.46 o
   2  -1   9      247.15      267.97      7.32 o
   3  -1   9       62.60       65.55      2.44 o
   4  -1   9        2.52        0.91      1.07 o
   5  -1   9        0.79       -1.14      2.18 o
   6  -1   9        0.00        1.43      2.63 o
 -12   0   9        6.93        4.79      1.97 o
 -11   0   9        0.05        1.68      2.31 o
 -10   0   9       20.45       20.67      1.70 o
  -9   0   9        8.44        8.04      1.20 o
  -8   0   9        1.98        1.81      0.88 o
  -7   0   9        5.83        6.40      0.60 o
  -6   0   9        9.77        8.04      0.80 o
  -5   0   9       35.32       29.17      1.39 o
  -4   0   9      161.42      174.63      6.10 o
  -3   0   9       57.17       44.20      2.47 o
  -2   0   9      224.58      217.79      6.51 o
  -1   0   9       71.29       65.43      2.17 o
   0   0   9      214.11      216.09      7.16 o
   1   0   9      136.89      134.43      3.86 o
   2   0   9        4.53        3.21      1.05 o
   3   0   9        9.16       10.27      0.92 o
   4   0   9       31.32       30.84      2.85 o
   5   0   9        3.33        3.07      1.73 o
   6   0   9        5.49        4.70      2.81 o
 -12   1   9        0.90        4.02      2.82 o
 -11   1   9        4.22        5.91      1.46 o
 -10   1   9       10.73       13.18      1.25 o
  -9   1   9        2.33        1.30      1.22 o
  -8   1   9        7.71        5.99      1.13 o
  -7   1   9       32.45       28.31      2.25 o
  -6   1   9      154.85      136.16      6.08 o
  -5   1   9      222.22      176.88      5.57 o
  -4   1   9       60.82       59.84      2.32 o
  -3   1   9      144.22      143.92      8.37 o
  -2   1   9       22.11       21.76      1.24 o
  -1   1   9       68.89       61.04      3.34 o
   0   1   9      278.91      259.63      7.57 o
   1   1   9        0.44        1.49      0.85 o
   2   1   9       21.41       22.97      1.33 o
   3   1   9       35.12       37.62      3.21 o
   4   1   9        6.01        5.31      0.98 o
   5   1   9        1.25        1.40      0.89 o
   6   1   9        0.24        0.87      1.64 o
 -12   2   9        0.24        1.58      2.23 o
 -11   2   9        0.72       -0.71      2.75 o
 -10   2   9        0.25       -1.42      2.43 o
  -9   2   9        1.32        0.48      1.95 o
  -8   2   9        0.71        0.00      0.50 o
  -7   2   9       40.62       36.46      2.55 o
  -6   2   9       29.35       27.93      2.16 o
  -5   2   9       35.99       25.39      1.70 o
  -4   2   9        1.92        0.79      1.44 o
  -3   2   9      251.57      223.13      6.98 o
  -2   2   9       24.01       21.35      2.57 o
  -1   2   9       41.30       39.36      1.99 o
   0   2   9        0.46        0.73      0.72 o
   1   2   9        0.19        0.61      0.64 o
   2   2   9       13.64       13.13      0.94 o
   3   2   9        0.19       -0.82      0.82 o
   4   2   9        1.99        2.01      1.24 o
   5   2   9        1.17        3.06      2.23 o
 -12   3   9        6.06        3.91      2.42 o
 -11   3   9        0.90        0.05      1.35 o
 -10   3   9        3.98        2.14      1.24 o
  -9   3   9        2.16        0.60      1.64 o
  -8   3   9        0.03       -1.23      1.23 o
  -7   3   9       99.92       84.09      5.29 o
  -6   3   9        9.47        5.46      1.18 o
  -5   3   9        7.25        6.24      1.05 o
  -4   3   9       49.92       47.76      3.11 o
  -3   3   9       17.19       15.87      1.74 o
  -2   3   9      148.67      136.65      7.40 o
  -1   3   9      119.63      108.49      4.84 o
   0   3   9        1.41        5.09      1.10 o
   1   3   9        0.00        0.00      0.81 o
   2   3   9        0.91        0.29      0.64 o
   3   3   9        0.06        0.20      0.89 o
   4   3   9        2.35        0.89      1.04 o
   5   3   9        1.09        2.02      1.34 o
 -11   4   9        1.02       -0.20      1.48 o
 -10   4   9        7.27        5.01      2.14 o
  -9   4   9        2.75        0.00      0.50 o
  -8   4   9        7.87        9.24      1.71 o
  -7   4   9        5.92        3.85      1.82 o
  -6   4   9       14.21       10.85      1.34 o
  -5   4   9       12.72       10.16      1.48 o
  -4   4   9        2.13        0.10      1.00 o
  -3   4   9        1.54        0.94      1.34 o
  -2   4   9        9.44       12.68      1.45 o
  -1   4   9        0.14        0.29      0.84 o
   0   4   9        5.55        1.04      1.44 o
   1   4   9       11.91        6.60      1.48 o
   2   4   9        5.21        8.08      0.96 o
   3   4   9        4.32        6.10      1.67 o
   4   4   9        1.50        6.28      1.83 o
   5   4   9        4.35        1.73      2.04 o
 -11   5   9        8.66       16.04      3.05 o
 -10   5   9        0.13       -2.00      2.00 o
  -9   5   9        7.78        5.93      2.12 o
  -8   5   9        1.97        3.02      1.44 o
  -7   5   9        0.61       -0.99      1.19 o
  -6   5   9        1.99        2.53      1.72 o
  -5   5   9        0.42       -0.25      1.10 o
  -4   5   9        1.12        1.24      1.09 o
  -3   5   9       37.34       31.54      2.45 o
  -2   5   9        2.23       -0.39      0.99 o
  -1   5   9       12.31       11.99      1.61 o
   0   5   9        0.14       -0.25      1.34 o
   1   5   9        0.01        0.79      1.39 o
   2   5   9        1.18        1.19      0.80 o
   3   5   9        4.07        2.49      1.33 o
   4   5   9        2.78        5.20      2.09 o
 -10   6   9        0.40        0.10      1.99 o
  -9   6   9        2.38        2.73      1.63 o
  -8   6   9        3.16        1.73      1.78 o
  -7   6   9        1.21        1.83      1.92 o
  -6   6   9       17.77       12.53      1.79 o
  -5   6   9        0.66       -0.50      1.73 o
  -4   6   9        0.80       -0.99      1.54 o
  -3   6   9        6.26        6.75      1.35 o
  -2   6   9        4.95        2.66      1.50 o
  -1   6   9        0.02       -0.69      1.49 o
   0   6   9       57.49       67.69      4.52 o
   1   6   9        7.60        7.73      1.49 o
   2   6   9        0.06       -1.14      1.45 o
   3   6   9       13.93       17.59      2.95 o
   4   6   9        9.96       11.84      2.04 o
 -10   7   9        5.24        2.22      2.92 o
  -9   7   9        3.40        3.37      1.68 o
  -8   7   9       13.29       15.48      2.55 o
  -7   7   9        0.04       -0.69      1.88 o
  -6   7   9        0.02        0.10      3.68 o
  -5   7   9        1.23        3.48      2.34 o
  -4   7   9        4.46        2.42      2.08 o
  -3   7   9        1.05       -1.43      3.50 o
  -2   7   9        0.71       -0.50      1.63 o
  -1   7   9        0.20       -0.50      1.63 o
   0   7   9        0.75        1.28      1.62 o
   1   7   9        0.05        0.60      0.95 o
   2   7   9       11.57       12.73      1.91 o
   3   7   9        0.37       -2.12      2.12 o
  -9   8   9        0.53       -1.88      1.88 o
  -8   8   9        0.13       -1.73      1.73 o
  -7   8   9        0.00       -0.74      1.63 o
  -6   8   9        1.35        2.42      2.23 o
  -5   8   9        1.36       -0.54      1.54 o
  -4   8   9        0.32       -1.89      1.89 o
  -3   8   9        2.63        2.58      1.74 o
  -2   8   9        7.71       11.65      2.55 o
  -1   8   9       14.82       14.93      2.50 o
   0   8   9        0.90        1.73      1.78 o
   1   8   9        0.42       -0.15      1.29 o
   2   8   9       20.63       23.65      3.35 o
  -8   9   9        2.98        2.66      3.22 o
  -7   9   9        0.46       -0.69      2.66 o
  -6   9   9        0.77        0.20      2.42 o
  -5   9   9        0.19        1.73      1.78 o
  -4   9   9        2.30        1.14      1.84 o
  -3   9   9        6.44        8.33      1.99 o
  -2   9   9        8.99        8.53      2.26 o
  -1   9   9        1.37        2.78      2.23 o
   0   9   9        0.02        1.14      2.08 o
   1   9   9        3.08        2.83      2.53 o
  -6  10   9        1.59       -0.99      2.96 o
  -5  10   9        0.52        3.85      2.87 o
  -4  10   9        3.82        4.70      2.87 o
  -3  10   9       17.38       23.31      3.26 o
  -2  10   9        0.89        0.54      1.88 o
  -1  10   9        1.74        3.22      1.97 o
  -5 -10  10       16.31       12.18      2.61 o
  -4 -10  10        2.35        2.27      2.33 o
  -3 -10  10        1.55        6.45      2.97 o
  -2 -10  10       36.54       40.74      3.68 o
  -1 -10  10        0.23        2.42      3.61 o
  -7  -9  10       12.84       12.28      2.96 o
  -6  -9  10        7.05        9.59      2.62 o
  -5  -9  10        0.06       -2.33      2.69 o
  -4  -9  10        0.34        2.27      1.82 o
  -3  -9  10       12.98       13.44      2.01 o
  -2  -9  10       30.25       31.62      3.01 o
  -1  -9  10        4.88        8.33      3.09 o
   0  -9  10        7.62        6.64      2.07 o
   1  -9  10        0.09       -1.78      1.78 o
  -9  -8  10        2.60        2.18      2.37 o
  -8  -8  10       18.93       27.34      3.97 o
  -7  -8  10       14.88       22.63      3.08 o
  -6  -8  10        0.00       -0.05      2.41 o
  -5  -8  10        0.34        0.69      1.44 o
  -4  -8  10        1.66        1.68      2.13 o
  -3  -8  10        3.24        4.37      2.68 o
  -2  -8  10        1.00       -1.94      1.94 o
  -1  -8  10       13.47       13.86      2.31 o
   0  -8  10        4.87        4.91      2.47 o
   1  -8  10        1.21        2.33      2.97 o
   2  -8  10        1.05        2.73      2.14 o
  -9  -7  10       14.48       17.36      2.64 o
  -8  -7  10        2.27        2.66      1.58 o
  -7  -7  10        0.58        0.78      1.37 o
  -6  -7  10       11.22       12.55      1.37 o
  -5  -7  10        0.13       -0.36      0.96 o
  -3  -7  10       72.36       76.89      5.68 o
  -2  -7  10        0.14       -1.19      2.03 o
  -1  -7  10        0.02        1.24      2.04 o
   0  -7  10        0.68       -1.19      2.27 o
   1  -7  10        1.44       -1.38      1.79 o
   2  -7  10        0.20       -1.33      1.67 o
   3  -7  10        0.02       -2.66      2.97 o
 -10  -6  10        0.85        2.33      3.27 o
  -9  -6  10       15.97       15.03      1.38 o
  -8  -6  10       10.17       11.52      1.26 o
  -7  -6  10        3.61        2.22      2.37 o
  -6  -6  10        0.50        0.81      0.86 o
  -5  -6  10        0.16       -0.49      2.00 o
  -4  -6  10       52.59       49.20      2.22 o
  -3  -6  10       10.21       12.75      1.92 o
  -2  -6  10        0.49       -1.01      1.01 o
  -1  -6  10        0.07        2.78      2.00 o
   0  -6  10        7.54        7.61      1.86 o
   1  -6  10        0.19        2.58      1.49 o
   2  -6  10        0.43        3.77      2.32 o
   3  -6  10        0.00       -1.92      2.52 o
 -11  -5  10       17.89       23.11      1.96 o
 -10  -5  10        6.64        5.59      1.43 o
  -9  -5  10       11.97       12.83      1.18 o
  -8  -5  10        2.37        2.35      1.49 o
  -7  -5  10        0.53        3.39      0.91 o
  -6  -5  10       14.08       16.28      1.32 o
  -5  -5  10        0.10       -0.03      0.84 o
  -4  -5  10       12.84       12.99      1.33 o
  -3  -5  10      113.15      118.97      6.47 o
  -2  -5  10        3.84        7.39      2.76 o
  -1  -5  10        0.02        2.28      1.14 o
   0  -5  10        1.33        1.28      1.01 o
   1  -5  10        7.53        5.76      2.03 o
   2  -5  10        7.96        6.96      1.67 o
   3  -5  10        0.01        1.04      2.43 o
   4  -5  10       11.46        9.37      3.19 o
 -11  -4  10        6.04        7.04      3.29 o
 -10  -4  10        0.16       -1.48      1.48 o
  -9  -4  10        0.27        1.56      0.95 o
  -8  -4  10        2.60        3.71      1.04 o
  -7  -4  10        6.57        4.16      1.89 o
  -6  -4  10       24.01       23.57      4.18 o
  -5  -4  10       56.91       53.47      2.36 o
  -4  -4  10       65.87       67.45      2.57 o
  -3  -4  10      127.61      124.97      6.13 o
  -2  -4  10       86.82       86.35      3.73 o
  -1  -4  10        2.33        1.01      1.24 o
   0  -4  10       16.51       15.48      3.85 o
   1  -4  10        7.36        8.11      1.45 o
   2  -4  10        4.87        3.51      1.98 o
   3  -4  10       11.72        7.42      2.61 o
 -11  -3  10        0.43        2.02      2.76 o
 -10  -3  10        2.02        2.41      0.96 o
  -9  -3  10        0.07        1.42      0.97 o
  -8  -3  10        3.72        3.88      0.71 o
  -7  -3  10       26.16       25.50      2.27 o
  -6  -3  10        1.46        1.16      1.14 o
  -5  -3  10       12.94       13.94      1.24 o
  -4  -3  10       37.24       33.58      1.73 o
  -3  -3  10       21.25       19.69      1.12 o
  -2  -3  10        2.63        4.64      1.81 o
  -1  -3  10        2.67        2.11      0.71 o
   0  -3  10        6.47        5.57      1.63 o
   1  -3  10        9.68       11.71      1.17 o
   2  -3  10        5.69        7.15      1.42 o
   3  -3  10       36.22       36.55      3.40 o
   4  -3  10        6.90        5.04      2.37 o
 -12  -2  10        4.34        1.19      2.22 o
 -11  -2  10        8.75        7.89      2.77 o
 -10  -2  10        3.97        2.05      1.38 o
  -9  -2  10       12.67       10.75      1.89 o
  -8  -2  10        0.31        0.14      0.77 o
  -7  -2  10        1.41        1.82      0.69 o
  -6  -2  10       20.05       21.53      3.30 o
  -5  -2  10        6.29        3.88      0.88 o
  -4  -2  10       22.91       21.23      1.31 o
  -3  -2  10      242.74      254.67      8.67 o
  -2  -2  10        0.28        0.21      0.44 o
  -1  -2  10       56.52       54.39      2.53 o
   0  -2  10      143.31      151.38      5.37 o
   1  -2  10        9.25        7.39      1.09 o
   2  -2  10       25.75       25.91      4.40 o
   3  -2  10        0.47        1.12      0.94 o
   4  -2  10        0.75        2.02      2.28 o
 -12  -1  10        5.56        6.89      2.63 o
 -11  -1  10        0.76        0.15      2.78 o
 -10  -1  10        1.92        1.63      1.29 o
  -9  -1  10       10.77       12.66      1.14 o
  -8  -1  10        2.04        1.99      1.79 o
  -7  -1  10        0.89        2.02      0.82 o
  -6  -1  10        6.80        6.01      0.80 o
  -5  -1  10       16.77       13.32      0.97 o
  -4  -1  10      163.94      137.05      4.33 o
  -3  -1  10       21.14       26.03      1.48 o
  -2  -1  10        4.65        4.18      0.78 o
  -1  -1  10       45.24       48.07      1.99 o
   0  -1  10       33.81       32.64      1.76 o
   1  -1  10       26.94       26.29      1.24 o
   2  -1  10        5.43        5.23      1.33 o
   3  -1  10        2.94        4.11      1.95 o
   4  -1  10       16.87       14.60      2.80 o
   5  -1  10        0.10        4.61      2.87 o
 -12   0  10        1.50        5.39      3.17 o
 -11   0  10        0.72        1.18      1.36 o
 -10   0  10        3.23        1.05      1.59 o
  -9   0  10        4.63       10.60      1.46 o
  -8   0  10        3.53        2.78      1.20 o
  -7   0  10        7.32        5.29      1.20 o
  -6   0  10       55.65       55.97      3.90 o
  -5   0  10       25.01       24.41      2.15 o
  -4   0  10       11.11        8.15      1.78 o
  -3   0  10        0.23       -0.10      0.89 o
  -2   0  10       61.72       56.90      2.42 o
  -1   0  10       11.99        9.32      1.00 o
   0   0  10        9.30        7.33      1.01 o
   1   0  10        1.61        1.50      0.81 o
   2   0  10        5.12        4.67      1.95 o
   3   0  10        9.21        7.60      0.94 o
   4   0  10        3.47        4.46      1.40 o
   5   0  10        2.46        3.61      2.52 o
 -12   1  10        1.47       -0.10      3.24 o
 -11   1  10       22.75       30.50      2.19 o
 -10   1  10        0.51       -0.05      1.13 o
  -9   1  10       21.37       21.05      2.13 o
  -8   1  10        5.87        7.08      1.20 o
  -7   1  10        9.58       10.48      1.78 o
  -6   1  10       30.55       25.39      2.13 o
  -5   1  10       19.40       11.22      3.54 o
  -4   1  10       28.84       22.83      1.82 o
  -3   1  10        3.94        2.83      1.18 o
  -2   1  10        1.12        1.04      0.64 o
  -1   1  10        8.83        9.98      1.89 o
   0   1  10       36.69       33.76      5.61 o
   1   1  10        7.80        6.97      0.74 o
   2   1  10        1.80        0.16      1.13 o
   3   1  10        7.86        7.96      1.54 o
   4   1  10        9.83        8.80      1.47 o
 -11   2  10       15.45       14.10      2.18 o
 -10   2  10       15.81       18.01      2.15 o
  -9   2  10        6.69        3.48      1.34 o
  -8   2  10        0.09        0.05      1.46 o
  -7   2  10        2.87        3.07      1.13 o
  -6   2  10        0.53        1.54      1.48 o
  -5   2  10        6.98        5.10      1.50 o
  -4   2  10        4.24        3.32      1.49 o
  -3   2  10       68.96       56.28      2.85 o
  -2   2  10        6.16        4.11      1.49 o
  -1   2  10        3.13        2.79      0.73 o
   0   2  10        0.21        0.69      0.70 o
   1   2  10        5.31        3.23      0.66 o
   2   2  10        0.58        0.50      1.06 o
   3   2  10       21.05       26.13      1.65 o
   4   2  10        0.47        2.20      1.43 o
 -11   3  10        1.29        2.22      1.93 o
 -10   3  10       10.72       10.34      1.90 o
  -9   3  10        1.97        1.28      1.74 o
  -8   3  10       11.51       17.12      2.04 o
  -7   3  10        2.93        0.29      1.18 o
  -6   3  10       13.00       12.23      1.97 o
  -5   3  10        0.21       -0.20      0.99 o
  -4   3  10       22.31       17.24      1.81 o
  -3   3  10        0.69       -1.28      1.48 o
  -2   3  10        6.80        9.50      1.60 o
  -1   3  10       22.91       20.73      2.05 o
   0   3  10       12.46       11.17      1.56 o
   1   3  10        3.20        3.85      1.49 o
   2   3  10        2.48        2.66      0.78 o
   3   3  10        2.45        3.32      1.74 o
   4   3  10        0.28        2.97      2.23 o
 -11   4  10        0.32        0.20      1.53 o
 -10   4  10        3.57        6.14      1.50 o
  -9   4  10        0.49        1.04      1.34 o
  -8   4  10        4.68        5.69      1.98 o
  -7   4  10       16.12       15.48      1.83 o
  -6   4  10        6.85        9.03      1.95 o
  -5   4  10        4.83        2.42      1.09 o
  -4   4  10       12.95       15.31      2.15 o
  -3   4  10       14.18       13.19      1.38 o
  -2   4  10        0.06        2.22      1.39 o
  -1   4  10        2.30        2.62      1.53 o
   0   4  10       17.07       19.35      1.86 o
   1   4  10       28.61       28.98      2.43 o
   2   4  10        0.77        0.74      0.99 o
   3   4  10        2.67        0.79      1.13 o
   4   4  10        6.70        5.39      1.90 o
 -10   5  10        4.54        9.03      2.37 o
  -9   5  10       27.25       21.77      2.96 o
  -8   5  10        0.86       -1.28      1.93 o
  -7   5  10       32.48       46.03      3.25 o
  -6   5  10        4.97        4.61      1.30 o
  -5   5  10        1.46        2.27      1.78 o
  -4   5  10        0.67        1.28      1.88 o
  -3   5  10        0.01        2.22      1.28 o
  -2   5  10        2.09        0.69      1.29 o
  -1   5  10        0.67       -0.25      1.24 o
   0   5  10        0.34       -0.39      1.58 o
   1   5  10       13.40       16.89      1.45 o
   2   5  10        0.95        2.49      1.24 o
   3   5  10        0.03       -1.48      1.48 o
 -10   6  10        1.58        2.27      2.63 o
  -9   6  10        4.67        3.07      1.87 o
  -8   6  10        0.27        2.33      1.68 o
  -7   6  10        0.58       -1.53      1.53 o
  -6   6  10        0.33       11.22      5.28 o
  -5   6  10        0.00        3.27      2.09 o
  -4   6  10        0.69       -0.25      1.84 o
  -3   6  10        4.57       16.26      4.60 o
  -2   6  10        2.19        0.10      1.74 o
  -1   6  10       17.91       25.53      2.56 o
   0   6  10       18.34       20.73      2.69 o
   1   6  10        2.44        1.54      1.00 o
   2   6  10        5.46        3.32      1.69 o
   3   6  10       14.57       19.10      2.40 o
  -9   7  10        0.07       -1.84      1.84 o
  -8   7  10        6.64        9.37      2.07 o
  -7   7  10       10.33        6.82      2.13 o
  -6   7  10       16.39       21.05      2.78 o
  -5   7  10        0.84        2.97      1.58 o
  -4   7  10       10.40       11.46      1.71 o
  -3   7  10        1.25       -0.15      1.84 o
  -2   7  10        7.16        5.86      1.67 o
  -1   7  10        4.26        2.78      1.43 o
   0   7  10        0.51       -2.03      2.03 o
   1   7  10        0.17        1.92      1.43 o
   2   7  10        2.43        4.67      2.49 o
  -8   8  10        1.39       -1.48      1.78 o
  -7   8  10        6.01        6.21      3.09 o
  -6   8  10       22.11       25.46      3.69 o
  -5   8  10       19.32       22.37      3.19 o
  -4   8  10        0.55        1.19      2.22 o
  -3   8  10        2.98        0.99      2.37 o
  -2   8  10       11.39       15.81      2.80 o
  -1   8  10        0.00        0.74      1.58 o
   0   8  10        7.93       15.64      3.34 o
   1   8  10        7.16        8.53      2.92 o
  -6   9  10        0.41        2.02      1.62 o
  -5   9  10        0.01        0.60      2.68 o
  -4   9  10        0.06       -0.25      2.54 o
  -3   9  10        1.10        1.68      1.79 o
  -2   9  10        1.91        5.46      2.73 o
  -1   9  10        2.01        2.33      2.54 o
  -6  -9  11        0.45        2.58      3.12 o
  -5  -9  11        0.09       -1.14      2.03 o
  -4  -9  11        2.45        2.88      2.12 o
  -3  -9  11        2.75        4.67      3.01 o
  -2  -9  11        6.95        3.56      2.34 o
  -8  -8  11        1.97        0.10      1.99 o
  -7  -8  11        8.46       11.08      2.86 o
  -6  -8  11        0.00        0.50      2.53 o
  -4  -8  11        0.21        2.27      1.67 o
  -3  -8  11       20.23       17.30      3.05 o
  -2  -8  11        0.01        2.73      3.03 o
  -1  -8  11        5.48        6.38      2.24 o
   0  -8  11        6.08        2.62      2.82 o
  -9  -7  11        2.49        2.53      2.17 o
  -8  -7  11        0.93        1.69      1.19 o
  -7  -7  11        6.81        5.17      2.26 o
  -6  -7  11        0.31        0.20      1.39 o
  -5  -7  11       32.39       38.84      3.75 o
  -4  -7  11       27.52       29.14      3.34 o
  -3  -7  11       11.61       12.13      1.86 o
  -2  -7  11       55.81       58.09      3.75 o
  -1  -7  11        3.04        3.80      2.22 o
   0  -7  11        3.43       10.16      2.74 o
   1  -7  11        0.14        2.42      1.97 o
  -9  -6  11        0.27       -1.57      1.57 o
  -8  -6  11        0.89        2.76      1.33 o
  -7  -6  11        4.76        4.55      1.27 o
  -6  -6  11        5.33        8.44      1.47 o
  -5  -6  11        0.30        0.69      0.98 o
  -4  -6  11        0.01        0.37      1.88 o
  -3  -6  11        7.50        7.58      1.26 o
  -2  -6  11       30.98       31.92      3.95 o
  -1  -6  11        8.07       11.13      2.35 o
   0  -6  11        1.11        0.94      2.19 o
   1  -6  11       14.42       15.87      2.24 o
   2  -6  11        2.36        3.97      2.92 o
 -10  -5  11        1.86        3.61      1.68 o
  -9  -5  11        8.18        9.37      1.50 o
  -8  -5  11        0.00       -0.40      2.30 o
  -7  -5  11        0.38       -0.03      1.04 o
  -6  -5  11       30.70       30.91      2.66 o
  -5  -5  11        1.18       -0.05      2.10 o
  -4  -5  11        0.02        0.27      0.99 o
  -3  -5  11       71.58       70.06      3.49 o
  -2  -5  11       47.63       47.04      2.30 o
  -1  -5  11        4.17        1.57      1.18 o
   0  -5  11       10.17       11.31      2.21 o
   1  -5  11        1.68        4.17      2.33 o
   2  -5  11        4.55        4.40      2.12 o
 -10  -4  11        1.56        1.51      1.47 o
  -9  -4  11        5.17        3.44      0.92 o
  -8  -4  11        6.89        6.11      1.21 o
  -7  -4  11        0.75       -0.37      1.21 o
  -6  -4  11        4.34        5.68      1.37 o
  -5  -4  11        0.12        0.98      1.98 o
  -4  -4  11        1.86        2.47      0.91 o
  -3  -4  11       14.90       16.10      1.54 o
  -2  -4  11       24.41       23.10      2.02 o
  -1  -4  11       18.16       21.04      1.77 o
   0  -4  11       16.46       16.75      1.45 o
   1  -4  11       14.04       10.97      1.48 o
   2  -4  11        8.56       10.90      2.74 o
   3  -4  11        4.38        4.91      2.84 o
 -11  -3  11        3.49        2.22      2.37 o
 -10  -3  11       11.48       14.61      1.61 o
  -9  -3  11        3.76        3.39      1.71 o
  -8  -3  11       14.71       14.33      2.08 o
  -7  -3  11        4.48        6.51      1.25 o
  -6  -3  11        7.37        7.57      1.40 o
  -5  -3  11        5.14        4.33      1.29 o
  -4  -3  11        3.37        4.63      0.88 o
  -3  -3  11       85.69       79.62      3.15 o
  -2  -3  11        1.52       -0.13      0.87 o
  -1  -3  11        5.70        6.10      1.27 o
   0  -3  11        0.12        1.95      1.81 o
   1  -3  11        7.58        6.34      1.44 o
   2  -3  11       13.53       17.01      3.41 o
   3  -3  11        3.89        4.95      3.22 o
 -11  -2  11        4.18        2.83      1.89 o
 -10  -2  11        3.56        4.94      2.28 o
  -9  -2  11        2.96        2.90      1.17 o
  -8  -2  11       24.84       33.30      2.76 o
  -7  -2  11        2.07        2.42      1.23 o
  -6  -2  11        8.84        9.90      4.03 o
  -5  -2  11       16.77       14.31      1.17 o
  -4  -2  11        0.25       -0.55      0.79 o
  -3  -2  11       10.44        8.45      1.00 o
  -2  -2  11        7.05        6.36      0.91 o
  -1  -2  11        1.11        1.43      0.89 o
   0  -2  11        4.75        1.91      1.22 o
   1  -2  11        0.71        2.30      2.11 o
   2  -2  11        0.06       -0.81      1.58 o
   3  -2  11        1.24        2.49      2.37 o
 -11  -1  11        0.42        1.86      1.20 o
 -10  -1  11       21.78       20.00      1.73 o
  -9  -1  11        1.17        1.64      1.39 o
  -8  -1  11       27.38       32.25      2.56 o
  -7  -1  11       16.88       16.04      1.86 o
  -6  -1  11        0.00        2.33      1.68 o
  -5  -1  11        8.35       10.57      1.78 o
  -4  -1  11        6.43        3.78      1.74 o
  -3  -1  11        1.37        2.17      0.82 o
  -2  -1  11        4.06        2.30      1.02 o
  -1  -1  11        0.92        2.04      0.91 o
   0  -1  11        3.41        1.62      0.91 o
   1  -1  11       20.51       16.69      1.63 o
   2  -1  11        0.64        1.42      1.06 o
   3  -1  11        1.09        1.62      1.29 o
 -11   0  11        1.15        1.35      1.44 o
 -10   0  11        6.88        8.33      2.11 o
  -9   0  11       24.49       25.53      2.77 o
  -8   0  11        1.49       -0.15      1.24 o
  -7   0  11        0.00        2.62      1.64 o
  -6   0  11        0.61        1.14      1.19 o
  -5   0  11        0.75        2.38      1.13 o
  -4   0  11        6.96        5.01      1.39 o
  -3   0  11        0.03        0.39      1.48 o
  -2   0  11       21.94       21.23      1.29 o
  -1   0  11        0.12       -0.01      0.84 o
   0   0  11        0.51        1.48      0.88 o
   1   0  11        0.82        2.30      0.94 o
   2   0  11        2.73        2.80      1.07 o
   3   0  11        0.32        1.08      1.01 o
 -11   1  11        8.91       12.38      2.87 o
 -10   1  11        4.22        3.72      1.74 o
  -9   1  11        1.17        1.33      1.33 o
  -8   1  11        0.92       -0.35      1.24 o
  -7   1  11       11.07       10.16      1.44 o
  -6   1  11        8.63        6.24      1.83 o
  -5   1  11       21.49       18.55      2.55 o
  -4   1  11       18.77       22.70      2.35 o
  -3   1  11        2.38        0.45      1.05 o
  -2   1  11        3.37        4.67      1.67 o
  -1   1  11        4.11        4.91      1.94 o
   0   1  11        0.33        0.37      0.71 o
   1   1  11        1.99        0.89      0.83 o
   2   1  11        1.50        1.10      0.93 o
   3   1  11        1.01        2.15      1.16 o
 -11   2  11       20.93       19.35      2.85 o
 -10   2  11        0.49       -0.20      1.29 o
  -9   2  11        0.07       -1.83      1.83 o
  -8   2  11        0.15        0.15      1.99 o
  -7   2  11        0.00       -0.05      1.25 o
  -6   2  11       15.25       12.98      2.18 o
  -5   2  11        3.60        2.49      1.89 o
  -4   2  11        4.00        4.11      1.68 o
  -3   2  11       17.53       19.53      1.87 o
  -2   2  11        8.50        6.45      1.79 o
  -1   2  11        0.39        1.08      1.58 o
   0   2  11        0.63        0.89      1.29 o
   1   2  11        4.78        3.61      0.83 o
   2   2  11        9.75       11.46      1.48 o
   3   2  11        5.21        4.67      1.64 o
 -11   3  11        5.92        8.49      2.66 o
 -10   3  11        2.27        2.18      1.50 o
  -9   3  11        0.52        0.39      1.92 o
  -8   3  11       17.52       15.81      2.80 o
  -7   3  11        0.35       -1.24      1.24 o
  -6   3  11       17.16       16.72      2.42 o
  -5   3  11       11.14       12.28      2.02 o
  -4   3  11       10.54       17.07      2.21 o
  -3   3  11        3.84        5.89      1.47 o
  -2   3  11        8.16        9.07      1.87 o
  -1   3  11        0.08        1.68      1.68 o
   0   3  11        5.41        4.91      1.37 o
   1   3  11        7.34       10.21      1.44 o
   2   3  11        7.80        7.08      1.27 o
   3   3  11        2.43        3.61      2.22 o
 -10   4  11        0.01       -1.55      1.55 o
  -9   4  11        1.87        2.66      1.63 o
  -8   4  11        1.55       -0.05      1.46 o
  -7   4  11        1.30        0.69      1.33 o
  -6   4  11        0.60        2.66      2.14 o
  -5   4  11        3.14        2.88      1.79 o
  -4   4  11        0.00        1.92      1.93 o
  -3   4  11        6.32        5.93      1.64 o
  -2   4  11        4.75        2.38      1.35 o
  -1   4  11        1.06       -0.84      1.08 o
   0   4  11       21.41       25.25      3.04 o
   1   4  11       22.86       17.65      2.43 o
   2   4  11        0.35        1.38      1.49 o
 -10   5  11        3.53        4.46      2.76 o
  -9   5  11        0.53       -2.27      2.27 o
  -8   5  11       10.27       13.97      2.84 o
  -7   5  11        2.86        4.52      2.04 o
  -6   5  11        2.79        5.01      1.55 o
  -5   5  11       27.22       31.46      3.63 o
  -4   5  11       23.05       26.11      3.09 o
  -3   5  11       15.06       14.44      2.41 o
  -2   5  11        5.96        4.25      1.42 o
  -1   5  11        3.96        3.72      1.87 o
   0   5  11        0.48        2.02      1.88 o
   1   5  11        0.03        2.33      1.25 o
   2   5  11        3.08        5.04      1.93 o
  -9   6  11        6.86        5.01      2.05 o
  -8   6  11       10.61        7.42      2.38 o
  -7   6  11        6.12        6.24      2.43 o
  -6   6  11       32.08       38.36      4.19 o
  -5   6  11       29.07       30.29      3.25 o
  -4   6  11       49.05       47.57      4.56 o
  -3   6  11        0.49        1.28      1.44 o
  -2   6  11        0.58       -1.19      1.38 o
  -1   6  11        5.01        3.91      1.67 o
   0   6  11        0.52        5.46      2.47 o
   1   6  11        4.79       13.81      2.25 o
  -8   7  11        4.53        0.94      1.98 o
  -7   7  11        2.96        6.60      2.82 o
  -6   7  11        9.46       13.04      2.34 o
  -5   7  11        1.97       -0.74      2.27 o
  -4   7  11        2.49        1.73      1.68 o
  -3   7  11        0.00        0.69      1.62 o
  -2   7  11        5.09        9.50      2.69 o
  -1   7  11       14.07       20.67      3.33 o
   0   7  11        5.25        1.24      1.69 o
  -7   8  11        0.11        0.99      3.06 o
  -6   8  11       10.27       14.82      2.76 o
  -5   8  11       18.27       19.53      3.30 o
  -4   8  11        2.66        6.45      1.93 o
  -3   8  11        0.73       -1.78      1.78 o
  -2   8  11        5.42        8.41      2.04 o
  -5  -8  12        2.80        2.08      2.92 o
  -4  -8  12        0.42        0.10      3.19 o
  -3  -8  12        0.93        1.79      2.33 o
  -7  -7  12        0.92        1.10      1.46 o
  -6  -7  12        0.28       -0.55      2.65 o
  -5  -7  12        3.44        4.08      3.94 o
  -4  -7  12        0.18        4.02      3.87 o
  -2  -7  12        9.49        9.24      3.29 o
  -1  -7  12        4.99        4.25      2.23 o
  -8  -6  12        1.74        0.99      2.32 o
  -7  -6  12        1.47        3.01      1.38 o
  -6  -6  12        1.06        1.90      1.38 o
  -5  -6  12        1.10        2.47      1.24 o
  -4  -6  12        0.26        2.15      1.18 o
  -3  -6  12        2.19        2.42      1.40 o
  -2  -6  12       15.46       17.26      1.80 o
  -1  -6  12        8.65        7.81      2.09 o
   0  -6  12        1.80       -1.08      2.52 o
  -9  -5  12       11.53       15.31      2.20 o
  -8  -5  12        6.51        5.56      1.69 o
  -7  -5  12       10.84        8.50      1.53 o
  -6  -5  12        2.79        4.04      1.05 o
  -5  -5  12       15.60       15.24      1.69 o
  -4  -5  12        0.02        1.72      1.09 o
  -3  -5  12        0.53        0.75      2.50 o
  -2  -5  12       13.27       12.46      1.71 o
  -1  -5  12        5.94        6.48      1.39 o
   0  -5  12        0.53       -0.79      2.42 o
   1  -5  12        0.08        0.99      2.76 o
 -10  -4  12        0.50       -2.20      2.20 o
  -9  -4  12        7.19        9.24      1.88 o
  -8  -4  12        0.49        0.60      1.30 o
  -7  -4  12       28.74       33.06      3.24 o
  -6  -4  12       10.87       10.44      2.27 o
  -5  -4  12        5.37        3.31      1.19 o
  -4  -4  12        0.13        1.22      1.04 o
  -3  -4  12        1.78        2.89      1.06 o
  -2  -4  12        1.27        1.55      1.19 o
  -1  -4  12        4.43        6.22      1.54 o
   0  -4  12        4.87        4.24      1.66 o
   1  -4  12       18.28       15.31      3.14 o
 -10  -3  12        0.29        0.33      1.37 o
  -9  -3  12       16.15       20.67      3.90 o
  -8  -3  12       15.45       20.03      2.71 o
  -7  -3  12       10.18       13.34      2.26 o
  -6  -3  12       16.06       19.29      2.10 o
  -5  -3  12        4.85        5.80      1.39 o
  -4  -3  12        1.79        0.19      1.12 o
  -3  -3  12        1.41        1.15      1.29 o
  -2  -3  12        5.30        3.35      1.79 o
  -1  -3  12        0.23        2.55      1.36 o
   0  -3  12        1.97        0.92      2.37 o
   1  -3  12        0.34        2.87      1.68 o
   2  -3  12        0.63        0.10      1.99 o
 -10  -2  12        0.07        1.43      1.78 o
  -9  -2  12        4.94        2.73      1.98 o
  -8  -2  12       31.38       40.03      3.65 o
  -7  -2  12        1.41        1.19      1.38 o
  -6  -2  12        0.38       -0.29      1.72 o
  -5  -2  12        3.33        3.37      1.40 o
  -4  -2  12        2.91        3.07      1.33 o
  -3  -2  12        0.51        1.00      1.29 o
  -2  -2  12        0.00       -0.39      1.02 o
  -1  -2  12        7.26        5.74      1.46 o
   0  -2  12        7.12       11.82      1.67 o
   1  -2  12        0.29        0.15      1.15 o
   2  -2  12        3.40        1.90      1.27 o
 -10  -1  12        9.49       11.60      2.68 o
  -9  -1  12        1.46        3.48      1.58 o
  -8  -1  12        1.17        1.38      1.34 o
  -7  -1  12        1.36        2.62      2.08 o
  -6  -1  12        9.37       10.57      1.65 o
  -5  -1  12        9.80        9.81      2.07 o
  -4  -1  12        1.87        2.97      2.04 o
  -3  -1  12       26.35       34.53      2.90 o
  -2  -1  12        4.12        2.33      1.98 o
  -1  -1  12        0.33        2.12      1.97 o
   0  -1  12        4.50        5.84      1.53 o
   1  -1  12        0.27        2.74      1.41 o
   2  -1  12        0.03        0.13      1.27 o
 -10   0  12       44.71       60.37      4.81 o
  -9   0  12        2.35        8.37      2.32 o
  -8   0  12        1.59        4.40      2.36 o
  -7   0  12        2.39        2.33      1.44 o
  -6   0  12        0.98        2.83      1.94 o
  -5   0  12        3.44        1.98      1.94 o
  -4   0  12        0.07        3.85      2.07 o
  -3   0  12        5.89        6.14      1.50 o
  -2   0  12       14.15       19.10      2.52 o
  -1   0  12        1.13       -0.99      1.73 o
   0   0  12        3.95        1.38      0.89 o
   1   0  12        5.95        7.08      2.02 o
   2   0  12        1.58        4.02      2.34 o
 -10   1  12        1.84        6.03      2.83 o
  -9   1  12        0.00        1.08      2.32 o
  -8   1  12        0.96        1.54      1.88 o
  -7   1  12        1.27        0.45      1.88 o
  -6   1  12        0.15       -1.73      1.83 o
  -5   1  12        2.93        1.68      1.29 o
  -4   1  12        3.50        4.11      2.03 o
  -3   1  12       17.94       24.20      2.91 o
  -2   1  12       16.71       20.54      2.55 o
  -1   1  12        0.10       -0.79      2.02 o
   0   1  12        7.40        7.69      2.38 o
   1   1  12        0.06       -0.64      0.85 o
   2   1  12        3.18        4.25      1.42 o
 -10   2  12        5.87        2.12      2.42 o
  -9   2  12        0.26       -1.39      1.39 o
  -8   2  12       13.09       15.70      2.79 o
  -7   2  12        5.98        7.08      2.59 o
  -6   2  12       14.67       19.53      2.36 o
  -5   2  12        0.38        0.64      1.39 o
  -3   2  12        0.86        1.58      1.88 o
  -2   2  12       14.69       13.91      2.26 o
  -1   2  12       11.87        9.59      2.62 o
   0   2  12        0.51        0.60      1.94 o
   1   2  12        9.69        9.50      1.39 o
   2   2  12        3.37        0.29      1.48 o
 -10   3  12        5.99        7.96      2.62 o
  -9   3  12        7.44        9.20      2.73 o
  -8   3  12        1.19       -0.69      2.02 o
  -7   3  12        2.21        6.00      1.93 o
  -6   3  12       10.79       16.60      2.41 o
  -5   3  12        1.01        0.00      0.50 o
  -4   3  12        2.22        2.62      1.98 o
  -3   3  12       34.48       34.20      2.88 o
  -2   3  12        1.67        2.92      2.07 o
  -1   3  12        2.57        2.97      2.18 o
   0   3  12        1.10       -1.48      1.48 o
   1   3  12        0.10        0.64      1.44 o
  -9   4  12        9.07        8.16      1.85 o
  -8   4  12        7.16       10.07      2.14 o
  -7   4  12       14.72       13.50      2.22 o
  -6   4  12        0.10       -1.53      1.53 o
  -5   4  12       16.86       19.47      2.67 o
  -4   4  12       21.97       29.06      2.58 o
  -3   4  12       39.48       40.65      3.77 o
  -2   4  12        2.77       -1.54      1.54 o
  -1   4  12        0.41        1.33      1.43 o
   0   4  12        0.70        2.08      2.07 o
   1   4  12        0.06        0.00      0.50 o
  -9   5  12        1.99       -0.29      3.01 o
  -8   5  12        1.32        2.12      2.66 o
  -7   5  12        6.03        6.96      1.78 o
  -6   5  12        0.15        0.25      2.38 o
  -5   5  12        0.31        2.42      2.63 o
  -4   5  12        0.19        3.07      2.17 o
  -3   5  12        6.88       11.13      1.88 o
  -2   5  12        8.98        6.49      2.51 o
  -1   5  12        2.75        0.45      2.38 o
   0   5  12       24.14       21.25      2.85 o
  -8   6  12        1.81        0.50      2.33 o
  -7   6  12        1.46       -0.39      2.81 o
  -6   6  12        0.44        0.45      1.79 o
  -5   6  12        9.73       10.12      2.28 o
  -4   6  12       15.71       23.04      2.63 o
  -3   6  12        1.01       -0.84      2.66 o
  -2   6  12        0.02        0.64      2.82 o
  -1   6  12        7.55       14.66      3.07 o
  -6   7  12        0.93       -2.38      2.38 o
  -5   7  12        1.51        5.66      2.58 o
  -4   7  12       29.49       40.03      3.92 o
  -3   7  12       17.26       20.29      3.68 o
  -6  -6  13        6.32        5.64      1.69 o
  -5  -6  13        8.22        8.81      1.59 o
  -4  -6  13        0.04       -1.70      1.70 o
  -3  -6  13        1.58        3.59      1.35 o
  -8  -5  13        0.06       -0.89      1.68 o
  -7  -5  13        9.87        8.12      2.25 o
  -6  -5  13        0.18        1.58      2.43 o
  -5  -5  13        2.09        0.51      1.23 o
  -4  -5  13        2.98        5.18      1.60 o
  -3  -5  13        2.19        0.81      1.35 o
  -2  -5  13        0.03       -0.22      1.23 o
  -1  -5  13        6.35        5.21      1.96 o
  -8  -4  13        0.75        1.14      2.72 o
  -7  -4  13        8.59       11.04      2.99 o
  -6  -4  13        1.64        2.88      1.53 o
  -5  -4  13        1.94        4.85      1.74 o
  -4  -4  13        1.51        2.88      2.39 o
  -3  -4  13        2.00        3.49      1.51 o
  -2  -4  13        0.24        0.25      1.32 o
  -1  -4  13        0.17        0.58      1.47 o
  -9  -3  13        0.13        0.05      1.65 o
  -8  -3  13        0.09        0.89      1.58 o
  -7  -3  13       17.32       18.25      2.41 o
  -6  -3  13        0.82       -1.38      2.12 o
  -5  -3  13        1.76        2.18      2.33 o
  -4  -3  13        2.94        6.45      3.29 o
  -3  -3  13        1.91        6.03      2.63 o
  -2  -3  13       12.22        9.03      2.11 o
  -1  -3  13        6.68       10.57      2.70 o
   0  -3  13        0.02        1.41      1.53 o
  -9  -2  13       10.70       12.48      3.14 o
  -8  -2  13        2.93        2.66      2.32 o
  -7  -2  13        0.47        0.79      1.58 o
  -6  -2  13        0.03        0.25      2.19 o
  -5  -2  13        7.69        8.16      1.93 o
  -4  -2  13        0.20        0.39      1.43 o
  -3  -2  13        0.30       -0.94      2.28 o
  -2  -2  13        0.83        0.94      1.40 o
  -1  -2  13        2.10        5.93      2.67 o
   0  -2  13        0.00        1.24      2.22 o
  -9  -1  13        2.07        0.39      1.87 o
  -8  -1  13        9.62       10.66      2.25 o
  -7  -1  13        7.34        2.27      2.37 o
  -6  -1  13        0.81       -0.29      1.48 o
  -5  -1  13        0.03        0.00      0.50 o
  -4  -1  13        2.64        1.43      1.58 o
  -3  -1  13        0.11       -2.47      2.47 o
  -2  -1  13        9.02       10.66      2.11 o
  -1  -1  13       14.74       18.25      2.95 o
   0  -1  13        4.38        4.67      2.67 o
  -9   0  13       17.97       24.83      2.88 o
  -8   0  13        5.17        6.96      1.97 o
  -7   0  13        9.13       11.13      2.72 o
  -6   0  13       23.03       26.69      3.34 o
  -5   0  13       21.40       22.23      2.79 o
  -4   0  13        0.81       -0.15      1.49 o
  -3   0  13        1.51        1.73      2.13 o
  -2   0  13        2.31        1.58      1.63 o
  -1   0  13       15.92       16.72      2.65 o
   0   0  13       10.10       11.60      2.83 o
  -9   1  13        8.12       12.68      3.01 o
  -8   1  13       10.59       10.90      2.18 o
  -7   1  13        0.79       -0.45      2.18 o
  -6   1  13        5.89       12.58      2.14 o
  -5   1  13        5.32        7.08      1.80 o
  -4   1  13        2.93        4.05      1.67 o
  -3   1  13        0.48        0.50      2.03 o
  -2   1  13       20.08       20.99      2.52 o
  -1   1  13        3.39        2.88      1.74 o
   0   1  13        0.24       -0.15      1.05 o
  -9   2  13        6.71       16.04      2.93 o
  -8   2  13       39.67       57.34      4.79 o
  -7   2  13        9.35       13.50      2.79 o
  -6   2  13        0.12       -0.54      2.08 o
  -5   2  13        0.48       -0.79      1.62 o
  -4   2  13        4.82        7.42      1.72 o
  -3   2  13       15.67       25.89      3.08 o
  -2   2  13       32.37       31.62      3.09 o
  -1   2  13        6.65        6.00      1.93 o
   0   2  13        1.57        0.89      1.49 o
  -9   3  13       34.22       41.29      3.89 o
  -8   3  13        0.03       -1.28      2.77 o
  -7   3  13       24.78       35.03      3.42 o
  -6   3  13        1.73        4.31      2.43 o
  -5   3  13        1.32       -1.28      2.33 o
  -4   3  13        0.07        4.55      2.37 o
  -3   3  13        0.20        2.97      1.99 o
  -2   3  13        1.85        1.48      2.42 o
  -1   3  13       18.33       15.76      3.07 o
  -8   4  13        4.63        3.48      2.23 o
  -7   4  13        0.63        0.94      2.19 o
  -6   4  13        1.32        1.33      1.93 o
  -5   4  13        0.76        2.22      1.72 o
  -4   4  13       32.24       33.55      3.67 o
  -3   4  13       27.98       36.21      3.90 o
  -2   4  13        0.77        0.29      1.92 o
  -7   5  13        7.41       11.22      2.92 o
  -6   5  13        1.41       -0.89      3.17 o
  -5   5  13        0.11       -3.12      3.12 o
  -4   5  13        0.20        1.19      2.92 o
  -3   5  13       10.05        9.90      2.65 o
  -6  -4  14        0.30        1.24      2.08 o
  -5  -4  14        1.25       -2.73      2.77 o
  -4  -4  14        1.09        2.33      3.08 o
  -7  -3  14        4.32        9.90      2.26 o
  -6  -3  14        5.34        4.37      2.82 o
  -5  -3  14        8.74       14.55      3.27 o
  -4  -3  14        9.35        8.49      3.16 o
  -3  -3  14        1.01        3.80      2.83 o
  -7  -2  14        0.08        0.39      1.92 o
  -6  -2  14       10.85       13.34      3.14 o
  -5  -2  14       28.44       36.80      4.44 o
  -4  -2  14       34.77       43.86      4.29 o
  -3  -2  14        0.11       -2.33      2.82 o
  -8  -1  14        0.13       -2.49      3.09 o
  -7  -1  14       22.24       23.99      3.10 o
  -6  -1  14       26.98       40.21      4.11 o
  -5  -1  14        0.05        3.07      2.07 o
  -4  -1  14        0.09       -0.39      2.70 o
  -3  -1  14       10.48       12.33      3.21 o
  -2  -1  14        8.22        5.69      2.59 o
  -8   0  14        0.79        0.25      2.93 o
  -7   0  14       23.02       31.70      3.01 o
  -6   0  14       34.80       49.43      4.55 o
  -5   0  14        7.84        7.57      2.98 o
  -4   0  14        0.43        2.18      2.68 o
  -3   0  14        1.33        7.42      2.22 o
  -2   0  14        0.40       -2.27      2.86 o
  -7   1  14        6.89        9.03      2.37 o
  -6   1  14       22.59       22.50      3.74 o
  -5   1  14        5.32        5.26      3.13 o
  -4   1  14        2.68        5.46      2.73 o
  -3   1  14        3.47        3.51      2.03 o
  -7   2  14       37.95       44.89      3.87 o
  -6   2  14        1.52        0.45      2.23 o
  -5   2  14        1.42        3.43      2.03 o
  -4   2  14        5.23        5.49      2.47 o
  -3   2  14        9.05       10.34      3.21 o
  -5   3  14       17.28       21.31      2.79 o
 
